# Supplementary material for: Structural and functional properties of the transporter SLC26A6 reveal mechanism of coupled anion exchange
Source: eLife. 2023 Jun 23;12:RP87178. doi: 10.7554/eLife.87178 (PMC10328499; doi:10.7554/eLife.87178)
Supplement: Figure 1—figure supplement 1—source data 1. [file elife-87178-fig1-figsupp1-data1.xlsx]

## Sheet: Figure 1 Supp 1a
Figure 1 Supplement 1 a
SLC26A9 Symmetrical Chloride Trace														SLC26A9 Chloride/Bicarbonate Trace
	Voltage														Voltage
Time (ms)	-100	-80	-60	-40	-20	0	20	40	60	80	100			Time (ms)	-100	-80	-60	-40	-20	0	20	40	60	80	100
109.2	-43.335	-34.79	-28.0762	-26.8555	-23.8037	-21.9727	-27.4658	-28.6865	-31.1279	-33.5693	-44.5557			109.2	-2957.76	-2922.97	-2861.33	-2819.82	-2772.22	-2741.7	-2730.1	-2701.42	-2679.44	-2673.34	-2651.37
109.25	-41.5039	-35.4004	-29.2969	-25.6348	-23.8037	-23.8037	-25.0244	-27.4658	-26.2451	-36.6211	-41.5039			109.25	-2952.27	-2916.26	-2878.42	-2809.45	-2761.84	-2758.18	-2720.34	-2681.88	-2698.97	-2674.56	-2661.74
109.3	-42.7246	-32.959	-29.2969	-24.4141	-25.0244	-22.583	-23.8037	-25.6348	-33.5693	-36.0107	-43.335			109.3	-2944.95	-2926.03	-2878.42	-2811.89	-2781.98	-2741.7	-2717.29	-2693.48	-2669.07	-2686.16	-2662.35
109.35	-42.1143	-35.4004	-28.6865	-23.1934	-23.8037	-24.4141	-26.2451	-28.0762	-31.7383	-34.1797	-40.2832			109.35	-2937.01	-2936.4	-2875.37	-2814.33	-2775.27	-2746.58	-2717.29	-2708.74	-2686.77	-2667.85	-2664.79
109.4	-380.249	-302.734	-222.778	-151.978	-86.6699	-25.0244	37.8418	98.2666	163.574	218.506	278.32			109.4	-12287	-11608.9	-10482.8	-7889.4	-5311.89	-2738.65	-174.561	2383.42	4958.5	7432.86	7761.84
109.45	-1138.92	-902.1	-655.518	-437.622	-228.882	-24.4141	178.833	378.418	578.613	778.809	981.445			109.45	-20000	-20000	-20000	-15329	-9019.78	-2738.04	3522.34	9771.73	16030.9	19999.4	19999.4
109.5	-1265.26	-1002.2	-728.149	-485.84	-252.075	-23.8037	202.026	423.584	650.635	873.413	1104.13			109.5	-20000	-20000	-16845.1	-12086.2	-7385.25	-2744.75	1867.07	6452.64	11060.8	16143.8	19999.4
109.55	-1184.69	-941.162	-683.594	-457.764	-241.699	-24.4141	186.157	393.677	609.131	818.481	1033.94			109.55	-18203.1	-15056.8	-11918.9	-8781.74	-5734.86	-2748.41	179.443	3093.26	5978.39	8827.51	11585.1
109.6	-1118.77	-889.893	-648.193	-433.35	-227.661	-23.1934	175.171	376.587	574.951	773.926	970.459			109.6	-13947.1	-11624.1	-9331.67	-7046.51	-4879.76	-2745.97	-729.37	1251.83	3147.58	5002.44	6774.29
109.65	-1075.44	-852.661	-623.779	-416.26	-219.116	-23.1934	171.509	358.887	554.81	741.577	935.059			109.65	-11717.5	-9790.65	-7919.31	-6082.76	-4373.78	-2748.41	-1220.09	213.623	1560.67	2836.91	4008.18
109.7	-1045.53	-830.078	-606.079	-405.884	-214.233	-21.9727	167.847	350.342	537.109	717.773	902.71			109.7	-10532.8	-8819.58	-7168.58	-5563.35	-4082.03	-2755.74	-1494.14	-366.821	658.569	1577.76	2411.5
109.75	-1030.27	-816.04	-595.703	-398.56	-212.402	-22.583	159.302	343.628	521.851	701.294	883.789			109.75	-9909.06	-8303.83	-6760.86	-5277.71	-3942.26	-2733.76	-1655.88	-701.904	109.863	836.182	1462.4
109.8	-1018.07	-806.274	-589.6	-394.287	-209.351	-25.6348	155.029	333.252	513.306	687.256	869.141			109.8	-9590.45	-8046.26	-6535.64	-5132.45	-3857.42	-2743.53	-1757.81	-902.71	-194.702	392.456	891.113
109.85	-1008.91	-799.561	-584.717	-393.066	-206.299	-20.752	153.809	330.811	507.812	679.932	857.544			109.85	-9413.45	-7888.79	-6415.41	-5046.39	-3813.48	-2730.71	-1830.44	-1041.26	-407.104	142.212	554.199
109.9	-1001.59	-794.067	-581.055	-393.066	-205.078	-20.1416	151.367	329.59	503.54	677.49	852.051			109.9	-9327.39	-7806.4	-6360.47	-4986.57	-3800.05	-2744.75	-1852.42	-1113.28	-525.513	-39.6729	367.432
109.95	-999.146	-790.405	-577.393	-388.184	-200.195	-23.1934	155.64	324.707	501.099	673.828	848.389			109.95	-9255.37	-7758.18	-6313.48	-4973.75	-3802.49	-2765.5	-1873.78	-1141.36	-552.368	-119.019	247.192
110	-996.094	-789.795	-573.73	-386.353	-204.468	-21.9727	156.25	325.928	500.488	670.776	842.285			110	-9219.36	-7723.39	-6298.83	-4949.34	-3779.91	-2736.82	-1901.86	-1174.32	-614.014	-173.95	169.678
110.05	-992.432	-789.185	-575.562	-384.521	-203.857	-22.583	150.757	324.097	499.268	667.114	843.506			110.05	-9210.82	-7712.4	-6284.18	-4934.08	-3757.32	-2738.04	-1901.25	-1172.49	-631.104	-210.571	142.822
110.1	-991.211	-787.964	-576.782	-383.911	-200.195	-26.2451	151.367	324.097	501.099	667.114	838.623			110.1	-9195.56	-7691.65	-6259.77	-4946.9	-3740.84	-2767.94	-1899.41	-1195.07	-609.131	-225.22	119.019
110.15	-988.77	-785.522	-574.951	-384.521	-203.247	-20.752	152.588	325.317	498.047	664.673	838.623			110.15	-9196.78	-7678.83	-6257.93	-4943.24	-3762.21	-2734.38	-1898.8	-1209.72	-648.193	-228.882	83.0078
110.2	-989.38	-784.912	-571.289	-383.911	-203.857	-21.3623	150.146	321.045	497.437	663.452	839.233			110.2	-9196.17	-7693.48	-6267.09	-4926.15	-3775.63	-2743.53	-1905.52	-1207.28	-679.321	-223.999	77.5146
110.25	-990.601	-785.522	-572.51	-383.301	-200.195	-23.1934	149.536	319.214	492.554	665.894	839.844			110.25	-9197.39	-7702.03	-6253.66	-4923.1	-3756.1	-2747.19	-1904.91	-1200.56	-646.973	-244.751	74.4629
110.3	-988.159	-787.964	-573.73	-381.47	-201.416	-20.1416	153.198	324.097	494.385	665.283	831.909			110.3	-9208.37	-7678.83	-6259.16	-4931.64	-3763.43	-2727.66	-1909.18	-1215.82	-675.659	-241.089	77.5146
110.35	-989.38	-786.133	-573.73	-379.639	-202.637	-23.1934	153.809	322.266	497.437	663.452	830.078			110.35	-9199.83	-7677.61	-6246.34	-4912.11	-3775.63	-2752.08	-1897.58	-1209.11	-664.673	-246.582	67.749
110.4	-989.99	-784.912	-571.899	-386.353	-198.975	-25.6348	150.146	322.266	494.995	665.894	833.74			110.4	-9192.5	-7684.94	-6257.93	-4904.17	-3740.23	-2741.7	-1900.63	-1201.78	-657.959	-249.634	57.9834
110.45	-986.938	-784.912	-570.679	-382.69	-202.637	-21.9727	151.367	320.435	495.605	667.114	833.13			110.45	-9188.23	-7680.05	-6262.21	-4926.76	-3745.12	-2753.3	-1903.08	-1226.81	-662.231	-262.451	52.4902
110.5	-988.159	-784.302	-572.51	-379.639	-201.416	-23.8037	153.198	321.045	498.047	660.4	834.351			110.5	-9190.67	-7668.46	-6266.48	-4911.5	-3750	-2758.18	-1910.4	-1220.7	-660.4	-253.906	57.9834
110.55	-991.821	-784.302	-571.289	-383.301	-201.416	-23.1934	149.536	322.876	495.605	661.621	833.74			110.55	-9190.06	-7684.33	-6259.77	-4919.43	-3749.39	-2755.13	-1908.57	-1214.6	-668.335	-247.803	48.2178
110.6	-989.38	-783.691	-570.679	-382.69	-203.247	-21.9727	150.146	323.486	497.437	662.231	833.13			110.6	-9205.93	-7683.72	-6246.34	-4937.74	-3778.69	-2754.52	-1908.57	-1220.09	-669.556	-261.23	34.79
110.65	-988.159	-780.029	-575.562	-380.859	-200.806	-23.8037	151.367	322.266	496.826	662.231	833.13			110.65	-9191.89	-7669.68	-6262.82	-4898.07	-3737.18	-2753.3	-1914.67	-1213.38	-672.607	-263.672	48.2178
110.7	-988.77	-782.471	-570.679	-383.911	-199.585	-23.8037	150.757	322.266	492.554	661.621	833.74			110.7	-9198.61	-7680.05	-6250.61	-4917.6	-3750	-2755.13	-1906.74	-1221.92	-667.114	-270.996	47.6074
110.75	-988.77	-784.912	-570.068	-382.08	-203.857	-22.583	153.198	321.045	494.385	664.673	831.909			110.75	-9188.84	-7676.39	-6251.83	-4934.08	-3768.92	-2760.62	-1904.91	-1215.21	-678.711	-263.672	44.5557
110.8	-986.938	-781.25	-574.341	-381.47	-201.416	-24.4141	152.588	325.317	494.385	662.231	832.52			110.8	-9189.45	-7667.85	-6264.04	-4913.33	-3753.66	-2733.76	-1892.09	-1225.59	-677.49	-259.399	34.79
110.85	-985.718	-783.081	-570.679	-382.08	-200.806	-22.583	151.367	326.538	491.333	660.4	831.909			110.85	-9209.59	-7668.46	-6237.18	-4924.32	-3764.65	-2745.36	-1893.92	-1212.16	-669.556	-272.217	46.3867
110.9	-986.938	-786.743	-570.679	-382.08	-202.026	-22.583	152.588	321.045	495.605	659.79	829.468			110.9	-9213.26	-7673.34	-6224.98	-4929.2	-3767.09	-2734.38	-1907.96	-1203	-670.776	-270.996	51.8799
110.95	-986.938	-777.588	-571.289	-383.911	-201.416	-23.1934	150.757	317.993	496.826	660.4	831.909			110.95	-9202.88	-7690.43	-6276.25	-4921.88	-3734.13	-2744.14	-1917.72	-1218.87	-681.763	-281.372	48.2178
111	-986.328	-783.081	-571.899	-380.859	-201.416	-21.9727	150.757	321.045	493.164	661.621	833.13			111	-9218.14	-7684.94	-6279.91	-4920.04	-3759.16	-2755.74	-1917.11	-1214.6	-675.659	-291.748	34.79
111.05	-986.328	-781.86	-570.679	-381.47	-200.195	-22.583	153.809	321.045	494.995	660.4	830.078			111.05	-9204.71	-7673.95	-6249.39	-4912.11	-3754.88	-2737.43	-1910.4	-1204.22	-687.866	-272.217	36.0107
111.1	-984.497	-778.809	-569.458	-383.301	-199.585	-23.1934	154.419	320.435	494.385	662.231	831.299			111.1	-9190.67	-7699.58	-6251.22	-4923.71	-3762.82	-2731.32	-1909.18	-1204.83	-709.229	-270.386	25.6348
111.15	-988.159	-783.081	-570.679	-379.639	-202.026	-21.9727	152.588	319.824	493.164	659.79	831.299			111.15	-9205.93	-7692.87	-6250.61	-4943.24	-3752.44	-2746.58	-1896.97	-1198.12	-684.814	-274.658	32.3486
111.2	-984.497	-781.86	-570.679	-380.249	-200.195	-20.752	147.095	324.097	494.385	661.011	831.299			111.2	-9220.58	-7675.78	-6258.54	-4925.54	-3734.74	-2734.38	-1917.11	-1203.61	-689.697	-269.165	36.0107
111.25	-984.497	-781.86	-570.679	-384.521	-201.416	-22.583	148.926	317.993	495.605	658.569	830.078			111.25	-9210.21	-7683.72	-6246.95	-4908.45	-3767.09	-2747.8	-1910.4	-1210.33	-698.242	-272.217	38.4521
111.3	-986.328	-782.471	-571.289	-383.301	-203.247	-22.583	151.978	319.214	491.333	660.4	830.078			111.3	-9221.8	-7675.78	-6252.44	-4919.43	-3747.56	-2752.08	-1898.19	-1208.5	-690.308	-282.593	45.166
111.35	-986.328	-781.25	-570.679	-380.859	-198.364	-23.1934	150.146	323.486	492.554	659.79	831.299			111.35	-9191.89	-7681.27	-6256.1	-4907.84	-3746.34	-2739.26	-1909.79	-1206.05	-684.814	-286.255	36.6211
111.4	-985.107	-781.86	-570.679	-381.47	-200.806	-23.8037	151.978	321.045	493.774	661.011	830.688			111.4	-9190.67	-7691.04	-6239.01	-4910.28	-3771.97	-2730.71	-1917.11	-1231.08	-688.477	-279.541	28.0762
111.45	-986.938	-782.471	-570.068	-379.639	-200.806	-21.9727	151.978	321.045	493.164	658.569	830.688			111.45	-9177.86	-7673.34	-6241.46	-4901.73	-3742.07	-2752.08	-1917.72	-1220.7	-690.308	-277.71	25.6348
111.5	-986.328	-779.419	-571.899	-381.47	-197.754	-22.583	150.757	322.266	493.774	661.011	831.299			111.5	-9172.36	-7681.88	-6246.95	-4929.2	-3742.07	-2751.46	-1912.23	-1212.16	-682.983	-269.775	36.0107
111.55	-986.938	-780.64	-569.458	-380.859	-199.585	-20.752	151.978	320.435	493.774	659.79	828.247			111.55	-9169.31	-7684.94	-6242.07	-4930.42	-3739.62	-2742.92	-1901.86	-1222.53	-692.139	-265.503	57.373
111.6	-984.497	-786.133	-570.679	-379.639	-206.299	-21.3623	152.588	319.214	491.333	659.79	830.688			111.6	-9163.82	-7669.07	-6237.79	-4916.99	-3737.79	-2736.82	-1892.7	-1211.55	-678.711	-294.189	48.8281
111.65	-985.107	-780.64	-570.068	-381.47	-201.416	-22.583	151.367	321.045	491.943	661.011	833.13			111.65	-9144.29	-7675.17	-6235.96	-4915.77	-3745.73	-2747.8	-1915.28	-1219.48	-680.542	-286.255	36.6211
111.7	-987.549	-781.86	-572.51	-379.028	-201.416	-24.4141	150.757	319.214	494.385	659.18	830.688			111.7	-9166.87	-7673.95	-6231.69	-4924.93	-3773.19	-2752.08	-1907.96	-1219.48	-684.204	-276.489	34.79
111.75	-984.497	-781.86	-570.068	-378.418	-199.585	-22.583	151.978	321.655	493.164	659.18	831.909			111.75	-9148.56	-7674.56	-6254.88	-4923.71	-3775.02	-2737.43	-1910.4	-1217.65	-683.594	-281.982	42.7246
111.8	-985.107	-778.809	-569.458	-381.47	-200.806	-22.583	151.367	320.435	488.892	663.452	827.637			111.8	-9147.95	-7687.38	-6240.84	-4908.45	-3759.16	-2742.92	-1917.11	-1230.47	-702.515	-291.748	71.4111
111.85	-988.77	-782.471	-567.017	-383.911	-200.195	-22.583	150.757	321.045	490.723	659.79	830.688			111.85	-9149.78	-7672.73	-6239.62	-4925.54	-3748.17	-2747.8	-1917.11	-1211.55	-693.97	-290.527	69.5801
111.9	-986.328	-784.302	-569.458	-381.47	-200.195	-21.9727	147.705	320.435	491.333	661.621	827.637			111.9	-9153.44	-7675.17	-6258.54	-4923.1	-3750	-2750.24	-1909.18	-1215.21	-695.19	-281.372	69.5801
111.95	-986.328	-783.081	-569.458	-379.028	-202.026	-23.1934	151.978	319.214	492.554	659.79	827.637			111.95	-9167.48	-7675.78	-6242.68	-4903.56	-3744.51	-2754.52	-1911.62	-1218.26	-700.073	-283.203	65.918
112	-988.77	-780.64	-567.627	-382.08	-201.416	-21.9727	153.198	319.214	493.774	657.959	830.078			112	-9152.22	-7662.96	-6242.07	-4932.86	-3748.17	-2747.8	-1904.3	-1211.55	-691.528	-297.852	31.7383
112.05	-986.938	-781.25	-573.12	-379.028	-200.806	-23.1934	151.978	320.435	494.995	659.18	828.857			112.05	-9166.87	-7692.26	-6246.34	-4909.06	-3750	-2745.97	-1912.23	-1206.05	-686.035	-291.138	47.6074
112.1	-985.718	-781.86	-570.679	-378.418	-202.637	-23.8037	151.367	319.214	493.774	659.18	830.078			112.1	-9165.04	-7698.97	-6244.51	-4920.04	-3743.29	-2758.79	-1915.28	-1224.37	-683.594	-274.048	46.9971
112.15	-983.887	-781.25	-571.289	-382.69	-200.195	-23.8037	149.536	320.435	493.164	657.959	829.468			112.15	-9160.77	-7689.21	-6249.39	-4913.33	-3739.01	-2749.63	-1901.86	-1211.55	-706.177	-279.541	34.1797
112.2	-985.718	-776.367	-571.289	-383.301	-198.364	-21.3623	149.536	317.993	494.995	656.738	827.026			112.2	-9143.07	-7679.44	-6240.84	-4920.65	-3737.18	-2745.36	-1898.19	-1214.6	-703.125	-268.555	48.2178
112.25	-983.887	-780.64	-568.237	-382.69	-200.195	-22.583	150.146	319.824	492.554	659.79	828.247			112.25	-9141.85	-7672.12	-6248.78	-4921.26	-3748.17	-2740.48	-1909.18	-1224.98	-701.294	-297.241	26.8555
112.3	-984.497	-783.081	-570.068	-381.47	-202.026	-22.583	151.978	319.824	492.554	659.18	828.247			112.3	-9128.42	-7666.02	-6264.65	-4910.28	-3759.77	-2737.43	-1918.33	-1224.37	-703.735	-297.852	23.1934
112.35	-986.938	-782.471	-570.068	-379.639	-203.857	-21.9727	151.367	319.214	493.164	657.349	827.637			112.35	-9152.22	-7661.13	-6255.49	-4905.4	-3755.49	-2747.8	-1914.06	-1213.99	-699.463	-287.476	33.5693
112.4	-985.107	-783.081	-571.289	-380.859	-199.585	-22.583	148.926	319.214	494.385	659.18	828.247			112.4	-9154.05	-7683.72	-6254.27	-4912.11	-3742.07	-2747.19	-1917.72	-1205.44	-695.801	-297.241	34.79
112.45	-982.666	-780.64	-573.12	-380.859	-200.806	-25.0244	151.367	319.824	489.502	659.79	830.078			112.45	-9149.78	-7693.48	-6252.44	-4899.9	-3753.66	-2746.58	-1907.96	-1217.04	-673.828	-289.917	32.959
112.5	-982.666	-781.86	-570.068	-383.911	-200.806	-21.9727	152.588	319.214	493.774	658.569	827.637			112.5	-9154.66	-7694.7	-6269.53	-4907.84	-3744.51	-2729.49	-1900.63	-1229.25	-686.035	-292.969	31.7383
112.55	-991.211	-778.809	-569.458	-381.47	-203.247	-22.583	150.757	321.045	490.112	656.738	828.857			112.55	-9158.33	-7700.81	-6262.82	-4897.46	-3755.49	-2744.75	-1899.41	-1242.68	-695.19	-283.203	24.4141
112.6	-988.159	-781.25	-570.068	-380.249	-200.806	-23.8037	150.146	321.655	492.554	657.959	829.468			112.6	-9157.71	-7680.05	-6255.49	-4905.4	-3767.7	-2734.99	-1898.8	-1217.65	-676.88	-288.696	45.166
112.65	-987.549	-783.691	-571.289	-380.859	-200.806	-23.1934	150.757	319.214	494.385	657.349	826.416			112.65	-9165.65	-7677.61	-6250.61	-4916.38	-3756.71	-2750.24	-1910.4	-1209.72	-690.918	-290.527	20.1416
112.7	-987.549	-781.25	-570.068	-381.47	-200.806	-19.5312	151.367	319.824	491.943	659.18	827.026			112.7	-9151	-7702.64	-6245.12	-4915.16	-3754.27	-2743.53	-1914.67	-1202.39	-684.814	-291.748	36.0107
112.75	-985.107	-780.64	-569.458	-380.859	-202.026	-23.8037	151.367	317.383	492.554	659.79	828.247			112.75	-9168.09	-7705.08	-6251.22	-4915.77	-3747.56	-2739.26	-1907.96	-1196.29	-689.697	-298.462	36.0107
112.8	-983.276	-781.25	-571.289	-380.859	-200.806	-23.8037	148.926	319.214	491.333	657.959	828.857			112.8	-9176.64	-7716.67	-6252.44	-4918.21	-3751.22	-2738.65	-1911.62	-1235.96	-701.904	-280.762	38.4521
112.85	-985.107	-784.302	-570.068	-380.249	-201.416	-21.9727	148.926	319.824	490.723	654.907	828.857			112.85	-9172.97	-7701.42	-6246.34	-4902.95	-3757.93	-2750.85	-1903.08	-1214.6	-694.58	-280.762	68.3594
112.9	-986.938	-783.691	-571.289	-381.47	-199.585	-21.9727	149.536	318.604	493.164	657.959	827.637			112.9	-9187.62	-7695.31	-6248.78	-4907.84	-3750	-2752.08	-1905.52	-1213.99	-695.801	-312.5	42.7246
112.95	-986.938	-780.64	-571.899	-382.08	-201.416	-20.752	153.198	317.993	492.554	659.79	829.468			112.95	-9182.74	-7713.62	-6250	-4914.55	-3751.83	-2745.97	-1915.89	-1220.7	-693.97	-302.124	42.1143
113	-985.107	-781.86	-569.458	-381.47	-198.975	-20.752	151.367	319.824	491.943	658.569	828.857			113	-9169.31	-7711.79	-6253.66	-4913.94	-3746.34	-2736.82	-1902.47	-1206.05	-681.763	-294.189	43.9453
113.05	-986.938	-782.471	-570.679	-379.639	-201.416	-23.1934	151.367	319.214	491.333	659.18	827.637			113.05	-9167.48	-7717.29	-6261.6	-4914.55	-3757.32	-2728.27	-1910.4	-1237.18	-688.477	-308.228	37.2314
113.1	-987.549	-781.86	-572.51	-380.859	-200.806	-22.583	149.536	321.655	491.333	658.569	828.857			113.1	-9156.49	-7721.56	-6251.83	-4916.38	-3767.7	-2747.8	-1909.18	-1230.47	-692.749	-292.969	61.6455
113.15	-985.107	-780.64	-572.51	-380.249	-202.637	-22.583	150.757	322.266	491.943	655.518	825.806			113.15	-9160.77	-7719.73	-6255.49	-4916.38	-3759.77	-2757.57	-1890.87	-1208.5	-701.904	-281.372	34.1797
113.2	-985.107	-779.419	-571.289	-381.47	-202.026	-22.583	150.146	319.824	493.774	657.959	825.806			113.2	-9170.53	-7722.78	-6248.78	-4914.55	-3745.73	-2733.15	-1915.28	-1225.59	-716.553	-303.345	54.3213
113.25	-986.328	-781.86	-569.458	-380.859	-200.806	-22.583	151.367	318.604	491.943	656.738	830.078			113.25	-9168.09	-7713.62	-6239.01	-4920.65	-3740.84	-2746.58	-1911.01	-1205.44	-695.19	-310.059	72.0215
113.3	-986.938	-784.302	-572.51	-380.249	-201.416	-23.1934	149.536	321.045	490.723	657.349	828.247			113.3	-9166.26	-7712.4	-6246.34	-4931.64	-3764.65	-2742.92	-1907.35	-1201.78	-712.891	-296.021	36.0107
113.35	-988.77	-781.25	-568.848	-381.47	-200.195	-23.1934	148.926	321.045	490.112	657.349	826.416			113.35	-9172.36	-7704.47	-6247.56	-4926.15	-3762.21	-2748.41	-1913.45	-1207.28	-703.125	-295.41	57.373
113.4	-986.328	-781.86	-569.458	-382.08	-198.975	-21.3623	152.588	319.824	491.333	658.569	826.416			113.4	-9176.64	-7695.92	-6269.53	-4918.82	-3750	-2741.09	-1912.23	-1222.53	-698.242	-314.941	49.4385
113.45	-985.718	-782.471	-570.068	-384.521	-200.806	-22.583	151.367	319.824	491.943	657.959	825.806			113.45	-9169.31	-7694.7	-6270.75	-4927.98	-3737.18	-2733.76	-1906.74	-1246.34	-717.773	-299.683	37.8418
113.5	-988.159	-781.25	-570.679	-382.08	-202.637	-22.583	151.367	321.045	492.554	656.128	826.416			113.5	-9166.87	-7701.42	-6256.71	-4924.93	-3761.6	-2744.14	-1904.3	-1224.37	-701.294	-296.631	64.0869
113.55	-987.549	-783.081	-571.899	-382.08	-200.806	-23.1934	150.146	318.604	489.502	657.349	825.806			113.55	-9171.14	-7705.69	-6243.29	-4907.84	-3759.77	-2744.14	-1903.69	-1223.14	-708.008	-323.486	43.9453
113.6	-986.938	-781.86	-571.899	-379.028	-201.416	-23.1934	151.367	321.045	492.554	657.349	823.975			113.6	-9171.75	-7701.42	-6237.18	-4931.03	-3767.7	-2753.3	-1900.63	-1230.47	-692.749	-283.813	33.5693
113.65	-987.549	-781.25	-572.51	-380.249	-198.975	-20.752	150.757	319.214	490.723	657.349	825.195			113.65	-9174.19	-7698.36	-6250.61	-4924.93	-3757.93	-2755.74	-1912.84	-1212.77	-683.594	-297.852	62.2559
113.7	-985.718	-783.081	-569.458	-380.249	-201.416	-20.752	151.367	319.214	491.943	658.569	825.195			113.7	-9201.05	-7691.04	-6253.05	-4906.01	-3740.23	-2742.92	-1920.17	-1225.59	-708.008	-316.162	48.8281
113.75	-986.938	-783.691	-570.068	-382.08	-200.806	-21.3623	150.757	318.604	492.554	656.128	825.195			113.75	-9192.5	-7676.39	-6257.32	-4899.29	-3751.22	-2756.35	-1916.5	-1220.09	-687.256	-297.241	53.1006
113.8	-988.77	-782.471	-569.458	-381.47	-201.416	-22.583	148.926	318.604	490.112	656.738	825.806			113.8	-9188.23	-7665.41	-6247.56	-4901.73	-3753.05	-2756.35	-1908.57	-1216.43	-704.956	-310.059	56.1523
113.85	-988.77	-780.64	-571.289	-381.47	-201.416	-24.4141	149.536	319.824	490.723	658.569	822.754			113.85	-9182.74	-7689.82	-6259.16	-4916.99	-3745.73	-2741.09	-1925.66	-1208.5	-714.111	-305.176	28.0762
113.9	-984.497	-781.25	-571.289	-381.47	-200.195	-21.9727	150.757	319.214	492.554	657.349	826.416			113.9	-9174.19	-7691.04	-6265.87	-4927.37	-3749.39	-2731.93	-1907.35	-1209.11	-689.697	-269.775	24.4141
113.95	-983.887	-783.691	-571.289	-379.028	-199.585	-22.583	150.146	318.604	490.112	654.297	827.637			113.95	-9173.58	-7697.14	-6255.49	-4899.29	-3757.32	-2743.53	-1915.89	-1229.25	-714.111	-288.086	32.3486
114	-984.497	-783.691	-570.068	-383.301	-200.806	-22.583	151.978	319.824	492.554	656.738	827.026			114	-9184.57	-7699.58	-6254.27	-4913.94	-3760.38	-2752.69	-1922	-1215.21	-709.839	-316.162	28.0762
114.05	-983.887	-783.691	-570.679	-382.08	-199.585	-20.752	150.146	319.214	490.723	655.518	827.026			114.05	-9185.18	-7676.39	-6250	-4903.56	-3748.17	-2750.24	-1912.84	-1199.95	-697.632	-291.748	25.0244
114.1	-986.328	-781.86	-571.289	-379.639	-200.806	-21.9727	148.926	318.604	492.554	656.128	823.975			114.1	-9190.06	-7688.6	-6239.62	-4921.88	-3762.21	-2749.02	-1921.39	-1235.96	-714.111	-299.072	20.752
114.15	-985.107	-778.809	-568.848	-381.47	-199.585	-23.8037	150.146	320.435	492.554	657.959	826.416			114.15	-9187.62	-7700.81	-6253.66	-4917.6	-3741.46	-2752.08	-1912.23	-1218.26	-690.918	-313.721	16.4795
114.2	-985.718	-781.25	-568.237	-380.859	-199.585	-22.583	149.536	319.824	488.281	656.738	823.975			114.2	-9187.01	-7688.6	-6234.13	-4906.62	-3732.3	-2731.93	-1907.35	-1217.65	-702.515	-291.138	10.9863
114.25	-986.938	-784.302	-569.458	-379.028	-199.585	-23.8037	151.367	318.604	490.723	655.518	824.585			114.25	-9187.01	-7673.34	-6227.42	-4918.82	-3754.27	-2745.36	-1915.28	-1238.4	-731.812	-284.424	9.15527
114.3	-986.328	-781.25	-570.679	-380.859	-199.585	-23.1934	151.978	320.435	490.723	657.959	828.247			114.3	-9182.74	-7678.83	-6272.58	-4920.04	-3765.87	-2747.8	-1899.41	-1218.26	-706.177	-296.631	28.0762
114.35	-987.549	-782.471	-569.458	-380.249	-201.416	-22.583	149.536	321.045	490.723	657.959	823.364			114.35	-9169.92	-7673.34	-6258.54	-4905.4	-3750	-2760.62	-1918.33	-1213.38	-687.256	-314.941	31.1279
114.4	-986.938	-783.081	-569.458	-379.639	-201.416	-23.1934	150.757	320.435	493.164	656.128	826.416			114.4	-9170.53	-7677	-6258.54	-4893.8	-3751.83	-2746.58	-1912.84	-1229.86	-701.294	-299.072	14.6484
114.45	-986.328	-782.471	-571.289	-381.47	-199.585	-21.3623	150.146	318.604	489.502	656.128	826.416			114.45	-9176.64	-7690.43	-6252.44	-4906.01	-3742.07	-2745.36	-1884.16	-1220.09	-697.021	-294.189	37.2314
114.5	-986.938	-784.912	-569.458	-382.69	-200.806	-22.583	149.536	317.383	490.723	658.569	824.585			114.5	-9182.74	-7667.85	-6242.07	-4935.3	-3760.38	-2753.3	-1917.72	-1224.37	-697.632	-310.669	43.335
114.55	-987.549	-780.029	-568.237	-382.08	-202.026	-21.9727	151.367	321.045	490.112	656.128	823.975			114.55	-9167.48	-7678.22	-6250	-4942.63	-3755.49	-2744.14	-1920.78	-1235.35	-705.566	-310.059	26.2451
114.6	-986.938	-781.86	-571.289	-380.249	-200.806	-20.752	150.757	319.824	490.723	655.518	825.806			114.6	-9162.6	-7689.82	-6260.38	-4924.32	-3760.38	-2734.38	-1907.35	-1215.82	-708.008	-304.565	15.8691
114.65	-985.718	-780.029	-571.289	-379.639	-199.585	-24.4141	150.146	317.383	488.892	656.128	825.806			114.65	-9178.47	-7689.21	-6257.93	-4929.2	-3757.93	-2751.46	-1913.45	-1218.26	-717.773	-313.11	7.93457
114.7	-988.77	-781.25	-568.237	-380.249	-200.806	-23.1934	150.146	319.214	491.943	656.128	822.754			114.7	-9187.01	-7698.97	-6235.96	-4924.93	-3752.44	-2731.32	-1912.23	-1234.74	-708.008	-292.358	34.79
114.75	-988.77	-783.081	-573.12	-379.639	-200.806	-23.1934	149.536	319.214	490.112	657.349	827.026			114.75	-9198.61	-7682.5	-6259.16	-4913.94	-3763.43	-2739.87	-1914.06	-1223.14	-710.449	-296.631	40.8936
114.8	-985.718	-783.691	-570.068	-383.911	-200.806	-23.8037	150.146	321.045	490.723	656.128	827.637			114.8	-9187.01	-7685.55	-6281.13	-4926.76	-3750.61	-2762.45	-1934.81	-1212.77	-708.008	-316.772	34.79
114.85	-988.159	-780.029	-568.848	-380.859	-200.195	-21.3623	150.757	318.604	488.892	653.687	825.195			114.85	-9198	-7689.21	-6274.41	-4915.16	-3747.56	-2751.46	-1902.47	-1223.75	-691.528	-310.669	43.335
114.9	-987.549	-781.86	-568.848	-380.249	-200.195	-22.583	148.315	318.604	487.671	655.518	825.806			114.9	-9213.26	-7683.11	-6258.54	-4920.65	-3779.3	-2761.84	-1913.45	-1226.2	-696.411	-303.345	21.9727
114.95	-987.549	-783.081	-570.679	-380.859	-200.195	-22.583	150.146	319.214	493.774	653.687	825.806			114.95	-9194.34	-7687.99	-6245.73	-4909.06	-3751.83	-2767.94	-1912.84	-1234.13	-704.346	-291.748	21.9727
115	-988.77	-780.64	-570.068	-380.249	-200.195	-20.1416	150.146	319.214	489.502	656.738	823.975			115	-9185.79	-7675.78	-6257.93	-4932.86	-3734.13	-2737.43	-1909.79	-1223.14	-724.487	-288.696	28.0762
115.05	-988.159	-783.081	-568.848	-382.69	-200.195	-21.3623	150.146	318.604	489.502	657.959	824.585			115.05	-9178.47	-7701.42	-6268.31	-4942.02	-3760.38	-2752.69	-1911.62	-1219.48	-724.487	-306.396	12.207
115.1	-985.718	-784.302	-570.068	-380.859	-202.026	-23.1934	149.536	319.214	487.671	656.738	827.026			115.1	-9183.96	-7708.13	-6257.93	-4904.17	-3756.1	-2757.57	-1901.25	-1213.38	-703.125	-308.838	28.0762
115.15	-989.38	-781.25	-570.068	-379.028	-201.416	-22.583	150.146	318.604	490.112	654.907	825.806			115.15	-9191.28	-7710.57	-6257.93	-4926.15	-3768.92	-2732.54	-1911.01	-1214.6	-709.839	-313.11	13.4277
115.2	-989.38	-782.471	-571.289	-382.08	-199.585	-23.1934	148.926	319.824	491.333	656.738	820.923			115.2	-9188.23	-7721.56	-6246.34	-4918.21	-3762.21	-2740.48	-1915.28	-1241.46	-713.501	-299.683	0
115.25	-985.718	-783.081	-570.679	-381.47	-200.195	-21.9727	150.757	317.993	490.112	654.907	825.806			115.25	-9169.31	-7719.73	-6274.41	-4913.33	-3731.69	-2756.35	-1895.75	-1239.62	-692.749	-305.176	17.7002
115.3	-988.77	-781.86	-569.458	-379.028	-202.637	-22.583	150.757	317.993	490.112	659.79	822.754			115.3	-9143.07	-7741.7	-6267.09	-4936.52	-3763.43	-2756.96	-1909.79	-1229.25	-706.787	-300.293	-0.610352
115.35	-987.549	-781.86	-569.458	-381.47	-200.195	-22.583	150.146	317.993	490.723	656.738	823.364			115.35	-9143.07	-7749.63	-6242.68	-4912.11	-3764.04	-2750.85	-1916.5	-1233.52	-714.111	-296.631	6.10352
115.4	-986.938	-783.081	-571.289	-380.859	-200.806	-21.9727	151.367	319.824	493.164	652.466	824.585			115.4	-9174.8	-7747.8	-6262.21	-4911.5	-3742.68	-2744.75	-1907.35	-1240.23	-698.853	-298.462	15.2588
115.45	-989.38	-781.86	-571.899	-380.859	-199.585	-22.583	148.926	318.604	490.112	659.18	822.754			115.45	-9161.38	-7732.54	-6258.54	-4942.02	-3761.6	-2740.48	-1920.78	-1226.81	-701.294	-305.176	7.93457
115.5	-986.938	-781.86	-570.068	-383.301	-202.026	-23.8037	150.757	321.045	489.502	657.349	822.754			115.5	-9155.27	-7733.76	-6257.32	-4921.88	-3760.38	-2749.02	-1911.62	-1207.89	-708.008	-301.514	17.7002
115.55	-988.159	-781.25	-570.068	-382.08	-202.637	-23.8037	150.146	318.604	490.723	654.907	826.416			115.55	-9165.65	-7730.1	-6268.92	-4912.72	-3748.17	-2740.48	-1909.79	-1216.43	-709.229	-305.786	26.8555
115.6	-986.328	-782.471	-570.068	-380.859	-200.806	-22.583	150.757	320.435	485.84	654.907	822.754			115.6	-9181.52	-7719.73	-6256.1	-4916.99	-3760.38	-2747.19	-1916.5	-1228.03	-704.956	-320.435	23.1934
115.65	-987.549	-782.471	-571.289	-381.47	-200.806	-21.9727	149.536	319.214	491.943	654.297	824.585			115.65	-9202.27	-7703.86	-6257.32	-4901.73	-3749.39	-2746.58	-1907.96	-1233.52	-694.58	-303.955	26.2451
115.7	-987.549	-781.25	-571.289	-380.859	-201.416	-21.9727	148.315	321.045	490.112	659.18	823.364			115.7	-9194.34	-7717.29	-6266.48	-4927.98	-3757.32	-2739.87	-1926.88	-1233.52	-708.618	-297.852	10.9863
115.75	-986.328	-782.471	-570.068	-380.859	-200.806	-21.9727	149.536	320.435	489.502	656.128	823.975			115.75	-9198	-7714.84	-6245.12	-4931.64	-3753.66	-2746.58	-1907.96	-1230.47	-701.904	-301.514	-21.3623
115.8	-986.328	-781.86	-568.848	-382.08	-200.195	-23.1934	148.926	312.5	489.502	653.076	822.144			115.8	-9194.34	-7720.95	-6258.54	-4911.5	-3756.1	-2754.52	-1895.75	-1236.57	-707.397	-292.358	-1.2207
115.85	-990.601	-781.25	-570.068	-379.639	-201.416	-24.4141	150.146	317.993	489.502	656.738	823.364			115.85	-9214.48	-7731.93	-6260.38	-4932.86	-3761.6	-2752.69	-1934.81	-1221.92	-712.28	-314.941	13.4277
115.9	-986.938	-784.302	-568.237	-380.249	-199.585	-24.4141	148.315	318.604	487.671	656.128	821.533			115.9	-9226.07	-7702.64	-6244.51	-4919.43	-3753.05	-2754.52	-1917.72	-1228.03	-698.853	-306.396	8.54492
115.95	-986.328	-779.419	-571.289	-383.911	-201.416	-22.583	152.588	315.552	490.723	655.518	823.364			115.95	-9196.78	-7717.29	-6270.14	-4917.6	-3753.66	-2758.18	-1902.47	-1221.92	-705.566	-290.527	13.4277
116	-989.38	-781.86	-571.289	-381.47	-201.416	-21.9727	149.536	317.383	490.723	655.518	822.144			116	-9216.31	-7730.1	-6274.41	-4923.71	-3768.31	-2755.13	-1922.61	-1220.7	-705.566	-297.241	14.6484
116.05	-988.159	-783.081	-568.848	-380.859	-201.416	-21.9727	148.926	318.604	487.671	656.128	823.364			116.05	-9228.52	-7717.29	-6252.44	-4920.65	-3755.49	-2737.43	-1912.84	-1231.69	-696.411	-299.683	30.5176
116.1	-985.718	-782.471	-571.899	-380.249	-201.416	-22.583	150.146	321.045	488.281	653.687	823.975			116.1	-9203.49	-7721.56	-6260.99	-4932.25	-3753.05	-2740.48	-1909.79	-1229.25	-709.839	-310.059	23.8037
116.15	-989.38	-783.691	-571.289	-380.859	-201.416	-21.3623	147.705	320.435	490.723	653.687	821.533			116.15	-9245.61	-7702.64	-6254.88	-4926.15	-3752.44	-2752.69	-1910.4	-1240.23	-710.449	-307.617	23.8037
116.2	-986.938	-781.86	-569.458	-382.08	-199.585	-20.752	150.146	316.162	488.281	657.349	821.533			116.2	-9230.35	-7703.86	-6260.99	-4917.6	-3753.05	-2753.3	-1911.62	-1226.81	-704.346	-296.631	28.0762
116.25	-986.328	-781.86	-569.458	-380.859	-202.637	-26.2451	149.536	316.162	488.892	656.738	821.533			116.25	-9204.1	-7716.06	-6264.04	-4921.26	-3761.6	-2748.41	-1921.39	-1228.64	-711.06	-311.89	15.2588
116.3	-989.38	-781.86	-570.068	-379.639	-200.806	-20.1416	150.146	318.604	488.281	656.738	823.975			116.3	-9238.28	-7727.05	-6262.21	-4918.21	-3734.13	-2750.24	-1912.23	-1232.3	-705.566	-299.072	7.93457
116.35	-989.99	-783.691	-571.289	-379.639	-201.416	-22.583	151.367	317.383	490.723	654.297	823.975			116.35	-9218.14	-7724	-6271.36	-4915.16	-3730.47	-2748.41	-1913.45	-1231.69	-711.06	-282.593	19.5312
116.4	-988.77	-783.081	-571.899	-382.08	-195.923	-23.8037	150.146	316.772	490.112	654.907	822.144			116.4	-9210.21	-7734.38	-6265.26	-4932.25	-3756.1	-2754.52	-1926.27	-1232.3	-709.229	-289.307	19.5312
116.45	-986.938	-781.86	-571.289	-382.69	-201.416	-23.1934	148.926	319.214	487.061	656.738	824.585			116.45	-9230.96	-7723.39	-6243.9	-4914.55	-3764.65	-2752.08	-1900.02	-1232.3	-691.528	-298.462	34.1797
116.5	-989.38	-782.471	-568.237	-380.249	-203.247	-20.1416	150.146	315.552	487.061	656.128	823.364			116.5	-9201.66	-7708.74	-6281.74	-4930.42	-3748.17	-2745.97	-1914.06	-1232.3	-715.332	-325.317	36.6211
116.55	-989.38	-782.471	-570.679	-379.028	-198.975	-22.583	150.757	319.214	488.281	652.466	820.923			116.55	-9201.05	-7714.23	-6252.44	-4920.65	-3762.82	-2740.48	-1918.33	-1229.86	-719.604	-307.617	18.3105
116.6	-987.549	-781.25	-571.899	-379.639	-202.026	-21.9727	148.926	319.824	488.281	655.518	819.702			116.6	-9207.15	-7730.1	-6231.69	-4908.45	-3753.66	-2747.19	-1906.13	-1222.53	-696.411	-313.11	6.71387
116.65	-987.549	-779.419	-570.679	-377.197	-201.416	-26.2451	149.536	318.604	490.723	655.518	823.975			116.65	-9180.91	-7728.27	-6265.87	-4930.42	-3757.32	-2747.19	-1920.17	-1230.47	-716.553	-311.89	1.83105
116.7	-986.938	-781.25	-570.679	-385.132	-201.416	-20.752	151.367	317.993	489.502	654.297	823.364			116.7	-9186.4	-7727.66	-6267.09	-4924.32	-3759.77	-2742.31	-1911.62	-1242.68	-720.215	-320.435	-6.10352
116.75	-988.77	-783.081	-568.848	-382.69	-200.195	-23.8037	150.757	317.993	487.671	654.297	823.975			116.75	-9184.57	-7718.51	-6265.87	-4937.74	-3754.88	-2742.92	-1918.95	-1222.53	-708.618	-310.669	7.32422
116.8	-988.159	-783.691	-570.068	-382.08	-198.975	-23.1934	150.757	319.214	490.112	653.076	823.364			116.8	-9179.69	-7719.73	-6254.27	-4927.98	-3768.92	-2750.85	-1911.01	-1228.64	-704.956	-316.162	7.32422
116.85	-987.549	-784.912	-567.017	-381.47	-201.416	-23.8037	150.757	319.824	488.892	655.518	821.533			116.85	-9194.34	-7728.27	-6239.62	-4918.82	-3760.38	-2758.79	-1906.74	-1209.11	-704.346	-316.772	-3.66211
116.9	-988.159	-781.86	-570.068	-380.859	-198.364	-21.9727	150.757	317.993	491.333	655.518	822.144			116.9	-9194.95	-7733.15	-6260.38	-4924.32	-3742.68	-2749.02	-1917.11	-1222.53	-719.604	-315.552	-3.05176
116.95	-989.38	-780.029	-574.341	-382.08	-199.585	-21.9727	149.536	317.383	489.502	654.907	822.754			116.95	-9207.15	-7741.09	-6267.7	-4913.33	-3757.32	-2748.41	-1909.79	-1246.95	-701.904	-317.993	-5.49316
117	-987.549	-781.25	-567.627	-380.249	-202.026	-21.3623	149.536	319.214	488.281	654.907	821.533			117	-9206.54	-7730.1	-6273.19	-4916.99	-3756.1	-2741.09	-1895.14	-1229.86	-706.177	-311.89	0.610352
117.05	-988.77	-782.471	-570.679	-379.639	-202.026	-23.8037	149.536	319.214	488.281	653.687	820.312			117.05	-9196.78	-7708.13	-6278.08	-4924.93	-3742.68	-2744.14	-1915.89	-1246.95	-713.501	-332.642	7.32422
117.1	-986.938	-779.419	-571.899	-383.301	-202.026	-23.1934	150.146	318.604	487.671	655.518	822.144			117.1	-9190.06	-7689.82	-6264.65	-4918.21	-3759.77	-2749.02	-1922.61	-1228.64	-721.436	-312.5	0.610352
117.15	-986.328	-780.64	-570.068	-380.249	-200.806	-22.583	151.367	316.772	489.502	654.907	821.533			117.15	-9199.83	-7692.87	-6273.8	-4937.13	-3764.04	-2745.97	-1912.84	-1220.09	-709.839	-313.721	21.3623
117.2	-988.77	-784.302	-571.289	-381.47	-199.585	-22.583	150.146	318.604	488.892	653.687	822.754			117.2	-9208.37	-7716.06	-6263.43	-4921.88	-3763.43	-2741.7	-1916.5	-1245.12	-715.332	-325.928	20.1416
117.25	-988.159	-781.86	-569.458	-382.69	-200.195	-20.752	148.926	318.604	488.281	654.297	820.923			117.25	-9207.15	-7712.4	-6267.09	-4919.43	-3751.83	-2755.13	-1910.4	-1219.48	-707.397	-298.462	9.15527
117.3	-991.211	-783.691	-567.017	-380.249	-200.195	-23.8037	150.146	318.604	488.892	653.687	822.144			117.3	-9199.83	-7724.61	-6274.41	-4929.2	-3751.22	-2756.96	-1902.47	-1229.25	-718.994	-308.838	5.49316
117.35	-985.107	-782.471	-571.899	-380.249	-200.195	-21.3623	149.536	319.214	489.502	655.518	824.585			117.35	-9234.01	-7745.36	-6260.99	-4927.37	-3760.38	-2737.43	-1922.61	-1235.35	-711.06	-300.293	-12.8174
117.4	-990.601	-783.081	-570.068	-382.08	-199.585	-23.1934	150.146	317.993	489.502	654.907	820.923			117.4	-9218.14	-7750.85	-6261.6	-4924.93	-3735.96	-2753.91	-1912.23	-1221.31	-696.411	-310.669	-19.5312
117.45	-991.821	-781.86	-572.51	-380.249	-200.806	-22.583	149.536	317.383	487.671	653.687	821.533			117.45	-9188.84	-7738.04	-6267.09	-4931.64	-3739.62	-2745.36	-1914.06	-1223.14	-714.722	-324.097	-2.44141
117.5	-986.938	-780.64	-571.899	-382.69	-200.195	-21.9727	150.146	319.214	488.892	654.297	823.364			117.5	-9198.61	-7715.45	-6248.78	-4915.16	-3762.82	-2752.69	-1914.06	-1219.48	-700.073	-322.876	7.93457
117.55	-988.159	-783.081	-572.51	-381.47	-199.585	-23.1934	150.757	318.604	489.502	654.907	822.144			117.55	-9203.49	-7704.47	-6241.46	-4909.67	-3753.05	-2758.79	-1909.79	-1239.62	-700.073	-317.993	-13.4277
117.6	-987.549	-783.691	-570.679	-382.08	-200.195	-21.9727	151.367	318.604	490.112	654.907	822.144			117.6	-9200.44	-7711.18	-6248.78	-4915.16	-3758.54	-2739.87	-1923.83	-1221.92	-711.06	-319.824	-12.207
117.65	-986.938	-781.86	-569.458	-380.859	-199.585	-21.9727	150.146	317.993	486.45	654.907	822.144			117.65	-9196.78	-7711.79	-6265.87	-4906.62	-3766.48	-2746.58	-1915.28	-1223.14	-709.229	-308.228	7.32422
117.7	-987.549	-784.302	-570.679	-379.639	-198.975	-22.583	148.926	319.824	488.281	654.907	822.754			117.7	-9202.27	-7714.23	-6257.32	-4927.37	-3760.99	-2741.09	-1924.44	-1235.96	-719.604	-321.045	-13.4277
117.75	-989.99	-781.25	-570.679	-382.08	-200.195	-21.9727	148.315	319.214	490.723	654.907	821.533			117.75	-9190.67	-7709.96	-6267.7	-4929.81	-3762.21	-2752.08	-1921.39	-1241.46	-707.397	-300.293	-6.10352
117.8	-987.549	-783.081	-568.237	-381.47	-203.247	-23.1934	147.705	317.383	487.061	654.907	819.092			117.8	-9176.03	-7717.9	-6267.09	-4917.6	-3748.78	-2756.35	-1914.67	-1221.31	-703.735	-311.279	-3.66211
117.85	-992.432	-783.691	-568.848	-380.859	-200.806	-23.1934	150.757	318.604	488.892	653.687	822.754			117.85	-9200.44	-7735.6	-6262.21	-4921.88	-3764.04	-2739.26	-1907.35	-1201.17	-711.67	-316.772	-23.1934
117.9	-986.328	-783.081	-569.458	-380.249	-200.195	-21.9727	149.536	314.331	489.502	656.128	818.481			117.9	-9214.48	-7739.87	-6264.04	-4920.04	-3758.54	-2748.41	-1898.19	-1228.64	-729.37	-305.176	-7.32422
117.95	-988.77	-782.471	-571.899	-380.859	-199.585	-22.583	148.926	319.214	488.281	655.518	820.312			117.95	-9211.43	-7742.31	-6245.73	-4897.46	-3758.54	-2730.1	-1917.72	-1224.98	-714.722	-302.734	-0.610352
118	-989.99	-783.081	-571.899	-380.249	-201.416	-23.1934	151.367	317.383	490.112	652.466	822.144			118	-9210.21	-7751.46	-6246.95	-4920.65	-3745.12	-2747.19	-1937.87	-1231.69	-710.449	-311.279	-17.0898
118.05	-989.38	-782.471	-570.679	-382.08	-200.195	-21.9727	151.367	319.214	490.112	653.076	819.702			118.05	-9221.8	-7736.21	-6251.22	-4908.45	-3754.88	-2756.96	-1911.01	-1215.82	-703.735	-292.969	2.44141
118.1	-988.77	-783.691	-568.848	-379.639	-200.806	-21.3623	148.926	318.604	488.281	654.907	819.702			118.1	-9204.71	-7739.87	-6246.34	-4911.5	-3748.17	-2744.75	-1920.78	-1220.7	-722.046	-314.941	-12.207
118.15	-988.77	-783.081	-570.679	-380.249	-200.195	-22.583	149.536	317.383	488.892	654.297	822.754			118.15	-9211.43	-7742.92	-6260.38	-4934.69	-3750.61	-2735.6	-1914.06	-1230.47	-709.839	-318.604	-12.207
118.2	-989.99	-784.912	-570.679	-381.47	-201.416	-22.583	150.146	319.824	488.281	651.245	819.702			118.2	-9219.97	-7723.39	-6262.82	-4902.95	-3765.26	-2752.69	-1904.3	-1230.47	-714.722	-319.824	-8.54492
118.25	-989.38	-781.86	-570.679	-380.859	-201.416	-21.3623	148.926	319.214	488.281	654.907	820.312			118.25	-9213.87	-7718.51	-6260.99	-4934.08	-3751.22	-2742.31	-1923.83	-1234.13	-694.58	-303.345	-8.54492
118.3	-988.159	-782.471	-572.51	-381.47	-201.416	-21.3623	151.367	318.604	488.892	656.738	823.364			118.3	-9214.48	-7714.23	-6254.88	-4923.1	-3760.99	-2748.41	-1906.74	-1235.35	-704.956	-299.072	-14.6484
118.35	-990.601	-783.691	-569.458	-380.859	-201.416	-23.1934	150.757	319.214	487.061	654.297	822.144			118.35	-9218.14	-7701.42	-6253.66	-4920.04	-3745.73	-2736.21	-1920.17	-1230.47	-714.111	-305.176	-8.54492
118.4	-987.549	-783.081	-570.068	-380.249	-200.195	-21.3623	150.146	317.993	487.671	650.635	820.923			118.4	-9223.02	-7706.91	-6246.34	-4926.15	-3762.82	-2746.58	-1918.95	-1228.64	-706.177	-299.072	14.6484
118.45	-988.159	-782.471	-571.899	-381.47	-198.975	-23.1934	151.367	317.383	488.281	652.466	820.923			118.45	-9218.14	-7709.96	-6265.87	-4908.45	-3762.82	-2763.06	-1912.84	-1232.91	-719.604	-311.89	6.71387
118.5	-990.601	-782.471	-569.458	-382.69	-198.364	-20.752	150.146	319.214	487.671	655.518	819.702			118.5	-9221.19	-7710.57	-6260.99	-4921.88	-3756.71	-2748.41	-1925.05	-1221.31	-714.722	-311.89	1.83105
118.55	-988.77	-782.471	-570.679	-381.47	-201.416	-20.752	151.367	316.772	489.502	655.518	822.144			118.55	-9229.74	-7716.06	-6263.43	-4923.1	-3762.21	-2744.75	-1922	-1239.01	-708.618	-296.021	15.2588
118.6	-988.159	-783.691	-571.289	-382.08	-201.416	-21.9727	151.367	317.383	487.061	654.907	819.702			118.6	-9205.93	-7709.35	-6255.49	-4936.52	-3754.27	-2766.11	-1916.5	-1217.04	-709.839	-296.021	6.71387
118.65	-989.99	-783.081	-569.458	-379.639	-200.806	-23.8037	148.315	316.162	487.061	653.687	823.364			118.65	-9207.15	-7691.65	-6257.93	-4918.21	-3775.63	-2752.08	-1922	-1225.59	-714.111	-321.655	33.5693
118.7	-989.38	-783.081	-571.289	-381.47	-199.585	-21.9727	148.926	317.993	491.333	654.297	817.871			118.7	-9225.46	-7708.13	-6256.1	-4920.04	-3757.32	-2760.62	-1920.17	-1224.98	-704.956	-310.669	28.6865
118.75	-988.159	-782.471	-570.679	-380.859	-199.585	-21.3623	151.367	317.993	488.281	653.687	818.481			118.75	-9207.76	-7712.4	-6265.87	-4917.6	-3739.62	-2759.4	-1914.06	-1217.65	-716.553	-307.007	28.6865
118.8	-988.159	-783.081	-568.848	-383.301	-198.364	-21.9727	150.757	316.162	490.112	651.855	823.364			118.8	-9213.26	-7727.05	-6258.54	-4908.45	-3746.95	-2729.49	-1900.63	-1232.91	-713.501	-319.214	29.2969
118.85	-988.159	-782.471	-570.679	-379.639	-200.195	-23.1934	151.367	316.162	488.281	654.297	820.923			118.85	-9207.76	-7736.21	-6250	-4909.67	-3734.13	-2749.63	-1915.89	-1232.3	-714.111	-311.89	2.44141
118.9	-988.77	-784.302	-570.068	-379.639	-200.195	-21.3623	148.926	318.604	487.671	650.635	818.481			118.9	-9213.87	-7731.32	-6253.05	-4926.76	-3745.73	-2753.91	-1921.39	-1232.91	-716.553	-324.707	-3.66211
118.95	-989.99	-783.081	-570.679	-380.859	-201.416	-21.9727	148.926	318.604	490.723	651.245	820.923			118.95	-9219.36	-7725.22	-6261.6	-4926.76	-3760.38	-2741.7	-1901.86	-1225.59	-706.177	-316.162	14.0381
119	-989.38	-783.081	-570.068	-379.639	-200.195	-23.1934	148.926	318.604	485.229	652.466	818.481			119	-9208.37	-7722.17	-6263.43	-4910.28	-3762.82	-2758.18	-1922.61	-1226.81	-705.566	-308.228	0.610352
119.05	-990.601	-781.86	-570.679	-380.249	-200.806	-22.583	148.315	317.993	487.671	651.245	819.702			119.05	-9216.31	-7731.93	-6257.93	-4931.64	-3762.21	-2754.52	-1926.88	-1234.13	-709.839	-324.707	12.8174
119.1	-988.159	-783.691	-571.899	-380.249	-202.026	-21.3623	151.367	319.214	488.892	651.245	819.702			119.1	-9205.93	-7737.43	-6270.14	-4921.26	-3756.71	-2749.02	-1924.44	-1233.52	-708.618	-313.11	-4.27246
119.15	-989.38	-783.081	-570.068	-379.639	-198.975	-21.9727	151.978	319.824	485.229	652.466	816.65			119.15	-9198.61	-7737.43	-6257.93	-4902.34	-3754.88	-2755.74	-1920.17	-1237.18	-721.436	-300.903	2.44141
119.2	-990.601	-783.081	-569.458	-382.08	-200.195	-20.752	149.536	316.162	489.502	648.804	818.481			119.2	-9221.8	-7738.65	-6276.86	-4931.03	-3752.44	-2731.32	-1901.86	-1214.6	-717.163	-316.162	12.8174
119.25	-986.938	-783.691	-569.458	-378.418	-201.416	-23.8037	150.757	320.435	488.892	653.076	820.923			119.25	-9199.83	-7745.36	-6267.09	-4918.82	-3754.88	-2734.99	-1926.88	-1231.08	-703.125	-324.707	19.5312
119.3	-989.38	-784.912	-571.899	-379.639	-199.585	-21.9727	150.146	316.772	484.619	650.635	819.092			119.3	-9200.44	-7738.65	-6273.8	-4914.55	-3767.09	-2750.24	-1925.66	-1250	-714.111	-330.811	5.49316
119.35	-988.77	-782.471	-569.458	-380.249	-200.195	-21.3623	151.367	316.162	489.502	648.804	820.923			119.35	-9226.68	-7738.04	-6275.02	-4915.77	-3760.99	-2730.1	-1920.17	-1223.75	-697.021	-319.214	6.71387
119.4	-989.38	-785.522	-567.627	-380.249	-199.585	-22.583	148.315	318.604	488.892	651.855	818.481			119.4	-9211.43	-7716.67	-6243.29	-4916.99	-3770.75	-2753.3	-1922	-1226.81	-708.008	-297.852	0.610352
119.45	-988.77	-782.471	-570.068	-380.859	-198.975	-19.5312	148.926	318.604	484.009	654.297	817.871			119.45	-9212.65	-7726.44	-6267.7	-4917.6	-3758.54	-2752.08	-1909.18	-1229.25	-714.722	-295.41	-1.2207
119.5	-989.38	-780.029	-569.458	-380.859	-202.026	-21.9727	151.367	313.721	488.892	651.855	819.092			119.5	-9210.21	-7733.15	-6261.6	-4921.26	-3742.68	-2734.99	-1937.26	-1221.31	-718.384	-305.786	-9.76562
119.55	-990.601	-781.86	-570.068	-380.249	-200.806	-21.3623	148.315	318.604	484.619	651.855	818.481			119.55	-9213.26	-7730.1	-6252.44	-4923.71	-3739.62	-2756.35	-1927.49	-1234.13	-706.177	-311.279	-20.752
119.6	-989.38	-784.302	-573.12	-382.69	-198.364	-21.9727	149.536	316.772	487.061	651.855	819.702			119.6	-9213.26	-7747.8	-6274.41	-4921.26	-3755.49	-2756.35	-1911.62	-1217.04	-698.242	-313.11	7.32422
119.65	-989.99	-780.64	-571.289	-381.47	-198.975	-24.4141	151.367	316.772	490.112	650.024	819.092			119.65	-9199.83	-7724	-6254.88	-4916.38	-3764.65	-2750.85	-1927.49	-1219.48	-714.722	-324.707	2.44141
119.7	-989.38	-782.471	-568.848	-382.69	-197.754	-21.9727	146.484	317.383	484.619	651.855	817.261			119.7	-9213.87	-7743.53	-6266.48	-4911.5	-3753.05	-2748.41	-1916.5	-1242.07	-700.073	-324.097	-25.0244
119.75	-988.159	-781.86	-568.237	-383.301	-200.806	-21.3623	150.146	314.941	487.061	652.466	819.092			119.75	-9199.83	-7741.09	-6256.71	-4920.04	-3751.83	-2744.75	-1908.57	-1233.52	-711.06	-313.721	-1.83105
119.8	-989.38	-783.691	-570.679	-379.639	-198.975	-24.4141	149.536	314.941	487.671	653.687	817.871			119.8	-9190.67	-7735.6	-6262.21	-4920.65	-3779.91	-2764.28	-1922.61	-1234.74	-713.501	-302.734	9.76562
119.85	-990.601	-783.691	-572.51	-379.028	-200.195	-21.9727	147.705	319.824	485.84	652.466	817.261			119.85	-9204.71	-7738.65	-6281.13	-4920.04	-3751.83	-2747.19	-1915.89	-1231.08	-709.229	-334.473	3.66211
119.9	-990.601	-785.522	-570.679	-379.639	-201.416	-23.8037	150.757	315.552	487.671	653.076	818.481			119.9	-9191.89	-7724.61	-6266.48	-4905.4	-3757.32	-2742.31	-1906.74	-1213.99	-717.163	-293.579	10.9863
119.95	-988.159	-784.302	-573.12	-380.859	-200.195	-24.4141	148.926	317.383	488.281	652.466	816.65			119.95	-9218.75	-7732.54	-6257.93	-4918.21	-3773.8	-2769.78	-1915.89	-1227.42	-711.06	-308.228	1.83105
120	-989.38	-783.081	-571.899	-382.69	-203.857	-20.752	147.705	316.772	486.45	650.635	817.261			120	-9249.88	-7703.25	-6257.32	-4916.38	-3751.22	-2731.93	-1909.79	-1221.92	-719.604	-316.162	29.9072
120.05	-991.211	-783.081	-568.237	-378.418	-200.806	-25.0244	151.367	316.162	487.671	649.414	817.261			120.05	-9241.33	-7714.84	-6252.44	-4926.15	-3759.77	-2735.6	-1903.69	-1234.74	-712.891	-303.345	6.10352
120.1	-989.38	-781.86	-568.237	-380.859	-200.195	-22.583	147.705	316.772	486.45	652.466	818.481			120.1	-9227.29	-7734.99	-6266.48	-4924.32	-3745.73	-2774.66	-1911.62	-1240.84	-722.046	-322.266	-2.44141
120.15	-988.77	-781.86	-569.458	-382.69	-203.857	-21.3623	150.146	316.772	488.892	652.466	815.43			120.15	-9249.88	-7701.42	-6260.38	-4915.77	-3744.51	-2739.26	-1912.23	-1226.81	-701.294	-314.331	3.05176
120.2	-989.99	-784.912	-569.458	-378.418	-202.026	-25.6348	149.536	315.552	487.061	651.855	815.43			120.2	-9220.58	-7710.57	-6250.61	-4939.58	-3776.86	-2747.8	-1931.76	-1232.91	-708.618	-297.852	-23.1934
120.25	-988.77	-784.912	-569.458	-382.69	-201.416	-22.583	147.095	316.162	487.061	650.635	815.43			120.25	-9232.79	-7728.88	-6278.08	-4912.72	-3736.57	-2755.13	-1912.84	-1232.91	-713.501	-314.941	-4.27246
120.3	-989.99	-782.471	-568.848	-380.249	-201.416	-21.9727	149.536	316.162	486.45	651.245	819.702			120.3	-9230.96	-7713.01	-6250.61	-4926.15	-3757.32	-2731.32	-1908.57	-1229.25	-704.956	-317.993	4.88281
120.35	-990.601	-781.25	-573.73	-382.69	-199.585	-25.6348	149.536	319.214	486.45	650.024	820.312			120.35	-9221.8	-7736.21	-6247.56	-4931.03	-3771.97	-2753.91	-1921.39	-1242.68	-726.318	-305.176	-4.27246
120.4	-988.77	-783.691	-570.068	-384.521	-202.026	-21.9727	147.705	317.993	487.671	646.362	817.261			120.4	-9227.91	-7722.78	-6254.88	-4895.63	-3739.01	-2749.02	-1910.4	-1233.52	-722.046	-303.345	3.05176
120.45	-989.38	-782.471	-570.068	-378.418	-200.806	-23.1934	151.978	315.552	487.061	646.973	821.533			120.45	-9219.97	-7707.52	-6258.54	-4946.29	-3755.49	-2733.76	-1909.18	-1217.04	-703.125	-310.669	-9.15527
120.5	-988.77	-781.25	-573.12	-381.47	-200.195	-24.4141	148.926	317.383	485.229	656.128	816.65			120.5	-9211.43	-7724	-6269.53	-4917.6	-3763.43	-2753.3	-1929.32	-1237.79	-703.735	-319.824	-15.2588
120.55	-989.38	-783.081	-568.237	-383.301	-202.637	-24.4141	147.705	316.772	487.061	655.518	816.04			120.55	-9215.7	-7705.69	-6276.86	-4910.89	-3749.39	-2758.18	-1918.33	-1227.42	-730.591	-317.993	-9.15527
120.6	-991.821	-783.081	-571.899	-380.249	-200.195	-23.8037	151.978	315.552	484.619	650.635	816.04			120.6	-9197.39	-7725.83	-6264.65	-4935.3	-3766.48	-2752.08	-1906.74	-1241.46	-717.773	-308.838	-12.8174
120.65	-989.38	-780.029	-571.289	-383.911	-200.195	-23.1934	148.315	316.162	484.009	651.245	819.092			120.65	-9201.05	-7721.56	-6264.04	-4899.29	-3764.65	-2745.97	-1917.11	-1235.35	-704.346	-321.045	-18.3105
120.7	-989.38	-785.522	-569.458	-380.859	-202.637	-21.9727	148.315	314.941	486.45	650.635	816.65			120.7	-9221.8	-7730.71	-6251.22	-4907.23	-3746.95	-2745.36	-1904.3	-1230.47	-728.76	-315.552	-29.2969
120.75	-990.601	-782.471	-573.73	-380.859	-202.026	-22.583	148.926	316.772	488.892	648.804	816.65			120.75	-9208.98	-7755.13	-6240.84	-4937.74	-3751.83	-2740.48	-1922	-1226.81	-723.267	-323.486	-9.15527
120.8	-990.601	-783.081	-570.679	-383.301	-200.195	-23.1934	148.315	316.772	488.281	649.414	820.312			120.8	-9207.76	-7720.34	-6256.71	-4906.62	-3750.61	-2756.96	-1930.54	-1222.53	-720.215	-319.824	-4.27246
120.85	-991.821	-783.081	-569.458	-382.08	-202.026	-23.1934	149.536	314.331	485.229	653.076	817.871			120.85	-9194.95	-7733.76	-6264.04	-4930.42	-3756.71	-2756.35	-1921.39	-1231.69	-708.008	-303.955	-27.4658
120.9	-987.549	-783.691	-572.51	-380.859	-200.195	-23.8037	148.926	316.772	486.45	651.245	817.871			120.9	-9216.31	-7743.53	-6278.69	-4918.82	-3754.88	-2772.83	-1914.06	-1221.31	-709.229	-318.604	-20.752
120.95	-990.601	-784.912	-572.51	-382.08	-201.416	-22.583	147.095	321.045	484.009	650.024	818.481			120.95	-9235.84	-7702.03	-6264.04	-4914.55	-3764.04	-2722.78	-1903.69	-1203	-706.177	-326.538	-8.54492
121	-989.99	-784.302	-571.899	-382.08	-198.975	-23.1934	149.536	314.941	484.619	652.466	817.871			121	-9211.43	-7734.99	-6250	-4921.26	-3767.09	-2736.82	-1918.95	-1239.01	-714.111	-308.228	-5.49316
121.05	-991.821	-782.471	-572.51	-381.47	-200.806	-25.0244	147.095	318.604	486.45	650.024	818.481			121.05	-9223.02	-7720.95	-6275.63	-4926.76	-3763.43	-2746.58	-1900.02	-1245.73	-720.215	-312.5	-7.32422
121.1	-990.601	-784.912	-571.899	-382.08	-200.806	-23.1934	147.705	318.604	488.281	650.635	814.819			121.1	-9216.31	-7703.86	-6271.36	-4912.11	-3742.07	-2737.43	-1913.45	-1223.75	-710.449	-319.824	-13.4277
121.15	-989.38	-784.912	-569.458	-382.08	-200.806	-22.583	153.809	314.331	488.281	651.245	819.092			121.15	-9209.59	-7724	-6275.63	-4915.16	-3768.31	-2744.14	-1934.81	-1237.18	-712.891	-324.097	-15.2588
121.2	-989.99	-783.691	-570.068	-380.859	-200.195	-25.0244	152.588	316.162	486.45	648.193	816.04			121.2	-9228.52	-7695.92	-6264.04	-4913.33	-3760.38	-2758.79	-1905.52	-1223.14	-723.267	-317.993	1.83105
121.25	-991.821	-784.302	-570.679	-382.69	-200.195	-24.4141	148.926	316.772	487.671	651.245	817.261			121.25	-9185.79	-7700.2	-6243.29	-4918.21	-3748.78	-2744.14	-1918.95	-1220.7	-712.891	-321.655	4.27246
121.3	-988.159	-783.081	-571.289	-381.47	-200.195	-25.6348	148.926	316.162	485.229	653.687	817.871			121.3	-9196.78	-7723.39	-6257.93	-4920.65	-3759.77	-2758.18	-1920.78	-1232.91	-723.267	-328.979	3.05176
121.35	-992.432	-782.471	-570.679	-380.249	-204.468	-23.1934	148.315	316.772	485.84	650.024	817.871			121.35	-9209.59	-7714.84	-6266.48	-4921.26	-3750	-2747.19	-1900.63	-1227.42	-729.98	-303.955	3.05176
121.4	-992.432	-787.964	-570.679	-382.08	-202.637	-19.5312	147.095	315.552	485.229	652.466	817.261			121.4	-9203.49	-7716.06	-6250	-4922.49	-3751.22	-2738.65	-1908.57	-1232.3	-727.539	-301.514	4.88281
121.45	-989.99	-784.912	-573.12	-380.249	-202.026	-23.1934	147.705	316.162	486.45	650.635	819.702			121.45	-9237.67	-7724	-6257.32	-4914.55	-3754.88	-2755.74	-1914.06	-1232.3	-712.891	-320.435	3.05176
121.5	-991.821	-783.081	-571.899	-381.47	-202.026	-25.0244	148.926	317.993	486.45	649.414	817.871			121.5	-9212.04	-7736.21	-6250	-4906.01	-3759.16	-2757.57	-1920.17	-1235.35	-724.487	-311.279	-6.71387
121.55	-991.821	-783.691	-573.73	-383.911	-203.857	-21.9727	151.367	316.162	487.061	651.855	819.092			121.55	-9204.1	-7754.52	-6251.83	-4921.88	-3754.27	-2755.13	-1909.79	-1230.47	-708.618	-306.396	0
121.6	-989.38	-783.081	-571.899	-384.521	-200.195	-24.4141	148.926	316.162	487.061	651.855	817.871			121.6	-9225.46	-7727.66	-6266.48	-4921.26	-3754.88	-2739.87	-1916.5	-1235.35	-716.553	-313.721	2.44141
121.65	-992.432	-781.25	-570.068	-382.69	-197.754	-25.6348	149.536	317.383	487.061	651.855	817.261			121.65	-9210.21	-7718.51	-6260.38	-4921.26	-3770.75	-2756.35	-1929.32	-1245.12	-726.929	-296.021	-2.44141
121.7	-989.99	-783.691	-570.068	-382.08	-198.975	-25.0244	145.874	317.993	487.061	648.193	817.261			121.7	-9213.26	-7738.65	-6268.92	-4902.95	-3749.39	-2753.91	-1914.06	-1250.61	-726.318	-291.748	-15.2588
121.75	-990.601	-781.86	-572.51	-383.301	-200.806	-20.752	147.705	314.331	489.502	651.245	813.599			121.75	-9248.05	-7734.38	-6262.82	-4920.65	-3740.23	-2741.09	-1912.84	-1234.13	-725.098	-302.124	-6.71387
121.8	-989.99	-783.691	-570.679	-380.859	-202.026	-24.4141	150.757	313.721	487.061	650.635	814.209			121.8	-9224.85	-7722.78	-6268.92	-4931.03	-3758.54	-2762.45	-1936.65	-1234.13	-721.436	-311.89	-15.8691
121.85	-992.432	-784.912	-572.51	-377.197	-203.247	-23.1934	148.315	316.772	486.45	649.414	817.261			121.85	-9234.62	-7732.54	-6260.99	-4914.55	-3761.6	-2744.75	-1916.5	-1223.14	-711.06	-311.89	-10.376
121.9	-989.38	-784.302	-573.12	-379.028	-200.806	-24.4141	147.705	317.993	485.84	649.414	815.43			121.9	-9241.94	-7730.1	-6249.39	-4920.65	-3774.41	-2755.13	-1915.28	-1236.57	-718.994	-319.214	-5.49316
121.95	-989.99	-784.302	-574.951	-380.249	-199.585	-23.1934	149.536	317.383	485.84	650.635	817.871			121.95	-9218.75	-7739.26	-6257.32	-4918.82	-3762.21	-2753.91	-1926.27	-1229.25	-714.111	-321.655	-18.9209
122	-989.38	-782.471	-574.341	-385.742	-202.026	-23.8037	149.536	316.772	487.671	650.024	816.65			122	-9218.14	-7726.44	-6250	-4912.11	-3773.8	-2745.97	-1918.95	-1220.7	-722.656	-316.772	-14.6484
122.05	-991.211	-784.302	-567.017	-384.521	-202.637	-21.9727	148.315	317.993	485.84	649.414	813.599			122.05	-9218.14	-7705.69	-6246.34	-4920.04	-3765.87	-2760.01	-1913.45	-1232.3	-715.332	-316.772	-23.8037
122.1	-991.821	-784.912	-566.406	-381.47	-201.416	-23.8037	148.926	316.772	485.229	652.466	819.702			122.1	-9213.26	-7756.96	-6249.39	-4918.82	-3750	-2750.24	-1927.49	-1226.81	-709.229	-330.2	-26.2451
122.15	-991.211	-787.354	-571.289	-380.249	-201.416	-25.0244	147.705	317.383	485.84	648.193	814.209			122.15	-9242.55	-7742.92	-6234.74	-4930.42	-3761.6	-2745.97	-1930.54	-1229.25	-711.06	-310.669	-21.9727
122.2	-989.99	-786.743	-572.51	-381.47	-198.364	-22.583	150.146	317.993	484.619	649.414	814.819			122.2	-9204.71	-7730.1	-6243.29	-4931.03	-3754.88	-2764.89	-1917.72	-1213.99	-714.111	-321.655	-20.752
122.25	-991.821	-784.912	-571.899	-382.69	-199.585	-23.1934	148.926	312.5	488.281	650.635	818.481			122.25	-9212.04	-7744.14	-6245.12	-4913.94	-3746.95	-2757.57	-1916.5	-1225.59	-708.008	-317.993	-33.5693
122.3	-991.211	-781.86	-573.73	-380.859	-201.416	-24.4141	149.536	317.993	485.84	650.024	816.65			122.3	-9224.85	-7734.99	-6257.32	-4909.67	-3751.22	-2750.24	-1901.86	-1232.91	-704.346	-325.317	-27.4658
122.35	-991.211	-781.86	-571.289	-381.47	-202.026	-22.583	148.926	317.383	485.229	649.414	817.261			122.35	-9189.45	-7760.01	-6251.22	-4941.41	-3754.27	-2747.19	-1901.25	-1237.18	-734.863	-311.279	-23.8037
122.4	-991.821	-782.471	-570.068	-382.08	-200.806	-21.3623	148.315	314.941	485.229	648.804	815.43			122.4	-9215.7	-7751.46	-6250.61	-4927.37	-3753.66	-2749.02	-1918.95	-1236.57	-729.37	-310.059	-27.4658
122.45	-993.652	-783.081	-572.51	-382.69	-200.806	-21.9727	148.315	319.214	485.229	651.245	815.43			122.45	-9230.35	-7766.72	-6239.62	-4923.71	-3773.8	-2740.48	-1915.28	-1225.59	-723.877	-312.5	-20.1416
122.5	-993.652	-787.354	-571.899	-381.47	-201.416	-20.752	148.926	315.552	487.061	650.024	817.261			122.5	-9210.21	-7766.72	-6260.38	-4913.94	-3763.43	-2745.36	-1918.33	-1228.64	-719.604	-326.538	-27.4658
122.55	-988.77	-784.302	-570.068	-380.859	-201.416	-23.8037	149.536	315.552	487.061	650.024	815.43			122.55	-9224.24	-7745.36	-6246.34	-4917.6	-3757.32	-2749.63	-1917.72	-1216.43	-713.501	-346.68	-42.7246
122.6	-990.601	-784.912	-573.12	-383.301	-200.806	-24.4141	149.536	321.655	486.45	651.245	816.04			122.6	-9229.13	-7742.31	-6250	-4936.52	-3761.6	-2750.85	-1916.5	-1223.75	-720.215	-335.693	-20.1416
122.65	-991.821	-782.471	-572.51	-380.859	-200.806	-23.8037	149.536	315.552	485.84	650.635	818.481			122.65	-9215.7	-7757.57	-6259.77	-4934.69	-3757.32	-2758.79	-1909.18	-1224.37	-728.76	-309.448	-21.3623
122.7	-989.99	-784.302	-571.899	-382.08	-200.806	-24.4141	148.315	318.604	487.671	650.635	812.988			122.7	-9222.41	-7745.97	-6246.34	-4933.47	-3757.32	-2756.96	-1914.67	-1229.25	-721.436	-323.486	-26.8555
122.75	-991.821	-784.912	-570.068	-383.301	-200.195	-20.752	148.315	316.772	485.229	651.245	817.261			122.75	-9215.7	-7752.69	-6265.87	-4915.77	-3756.1	-2734.38	-1913.45	-1237.79	-720.215	-321.655	-9.15527
122.8	-990.601	-783.691	-569.458	-382.69	-202.026	-21.3623	148.926	316.772	486.45	650.635	820.923			122.8	-9219.36	-7737.43	-6270.14	-4916.38	-3757.93	-2757.57	-1908.57	-1232.91	-729.37	-336.914	-14.6484
122.85	-993.042	-784.912	-571.289	-380.859	-198.975	-23.1934	146.484	317.993	485.84	647.583	814.819			122.85	-9235.23	-7732.54	-6240.23	-4916.99	-3751.83	-2750.85	-1911.62	-1224.37	-725.708	-322.266	-19.5312
122.9	-989.99	-786.743	-573.12	-380.249	-200.806	-21.9727	148.926	316.772	484.619	653.076	817.871			122.9	-9217.53	-7744.14	-6243.29	-4935.3	-3762.82	-2749.02	-1921.39	-1228.64	-722.046	-310.059	-7.32422
122.95	-988.77	-784.912	-571.899	-380.249	-202.026	-21.9727	151.367	314.941	485.84	650.024	817.871			122.95	-9227.29	-7733.15	-6231.08	-4923.71	-3759.77	-2752.08	-1912.23	-1229.25	-721.436	-307.617	-15.2588
123	-992.432	-782.471	-570.679	-382.08	-200.195	-20.1416	150.146	317.383	486.45	650.024	813.599			123	-9221.19	-7728.27	-6247.56	-4925.54	-3745.12	-2751.46	-1914.67	-1231.08	-714.722	-308.838	-12.8174
123.05	-992.432	-786.133	-570.679	-381.47	-201.416	-24.4141	150.146	314.331	486.45	650.024	815.43			123.05	-9221.8	-7726.44	-6248.17	-4928.59	-3767.7	-2758.18	-1920.78	-1229.25	-718.994	-320.435	-6.10352
123.1	-991.211	-784.302	-571.289	-381.47	-203.247	-23.8037	145.874	317.383	486.45	649.414	817.261			123.1	-9234.01	-7714.84	-6264.65	-4919.43	-3760.99	-2734.38	-1924.44	-1237.18	-721.436	-305.176	-1.2207
123.15	-992.432	-782.471	-571.899	-384.521	-198.975	-25.0244	149.536	319.214	484.619	650.635	814.209			123.15	-9224.85	-7726.44	-6260.99	-4924.32	-3760.38	-2749.63	-1921.39	-1236.57	-717.163	-310.669	-7.32422
123.2	-989.99	-783.691	-570.679	-381.47	-200.195	-22.583	148.926	313.721	488.281	649.414	816.04			123.2	-9218.75	-7724.61	-6254.27	-4921.26	-3760.38	-2756.35	-1909.18	-1237.79	-703.735	-314.941	-19.5312
123.25	-989.38	-782.471	-573.12	-382.69	-200.806	-24.4141	147.705	316.162	486.45	650.635	815.43			123.25	-9226.07	-7741.09	-6260.99	-4901.12	-3760.99	-2741.09	-1917.72	-1235.35	-724.487	-313.721	3.66211
123.3	-990.601	-785.522	-566.406	-380.859	-198.364	-25.6348	150.146	316.772	483.398	649.414	815.43			123.3	-9219.97	-7736.82	-6271.36	-4926.76	-3755.49	-2742.92	-1918.33	-1238.4	-723.267	-314.331	-6.71387
123.35	-991.821	-783.081	-573.12	-379.028	-202.026	-24.4141	148.926	314.941	488.892	649.414	816.65			123.35	-9214.48	-7736.82	-6257.93	-4926.15	-3743.29	-2761.23	-1923.22	-1244.51	-714.722	-300.293	-22.583
123.4	-992.432	-784.302	-571.899	-381.47	-198.364	-23.1934	148.926	316.772	483.398	650.635	814.819			123.4	-9219.36	-7742.31	-6258.54	-4923.71	-3753.05	-2754.52	-1932.98	-1234.74	-711.67	-313.721	9.76562
123.45	-989.38	-784.302	-570.679	-379.639	-202.026	-23.1934	150.146	315.552	485.229	649.414	816.65			123.45	-9204.71	-7739.87	-6256.71	-4935.91	-3764.65	-2745.97	-1917.72	-1226.2	-717.163	-316.772	-10.9863
123.5	-990.601	-783.691	-573.12	-382.08	-202.637	-22.583	147.705	316.772	485.84	649.414	814.819			123.5	-9212.65	-7740.48	-6241.46	-4926.76	-3749.39	-2739.87	-1908.57	-1218.26	-717.773	-303.345	-26.8555
123.55	-991.821	-782.471	-571.899	-383.911	-200.806	-22.583	150.146	315.552	485.229	649.414	814.819			123.55	-9207.15	-7742.31	-6257.32	-4921.26	-3757.93	-2750.24	-1904.3	-1228.03	-703.125	-314.331	-10.376
123.6	-989.38	-784.912	-573.12	-381.47	-201.416	-21.9727	150.146	314.941	484.009	651.245	814.819			123.6	-9212.65	-7744.75	-6267.7	-4910.89	-3764.65	-2754.52	-1914.67	-1233.52	-705.566	-317.993	-28.6865
123.65	-991.211	-784.302	-570.679	-381.47	-201.416	-23.8037	148.315	315.552	484.619	648.193	815.43			123.65	-9223.02	-7749.02	-6251.83	-4915.77	-3762.82	-2761.23	-1912.23	-1228.03	-723.267	-297.852	-23.1934
123.7	-990.601	-782.471	-570.679	-382.08	-202.026	-20.752	149.536	316.772	485.229	650.024	812.988			123.7	-9231.57	-7744.14	-6270.75	-4940.8	-3759.16	-2758.79	-1899.41	-1234.13	-739.746	-319.824	5.49316
123.75	-989.38	-788.574	-572.51	-382.69	-203.857	-21.9727	148.315	313.721	485.229	649.414	814.209			123.75	-9221.19	-7738.04	-6259.77	-4923.71	-3757.32	-2750.24	-1900.63	-1242.07	-710.449	-325.928	-22.583
123.8	-991.821	-782.471	-570.068	-380.249	-199.585	-28.6865	145.264	317.993	484.009	649.414	814.819			123.8	-9231.57	-7743.53	-6262.21	-4919.43	-3776.25	-2740.48	-1896.97	-1243.9	-717.163	-289.917	-6.10352
123.85	-993.652	-785.522	-571.899	-382.08	-202.026	-25.0244	148.926	315.552	487.061	650.635	815.43			123.85	-9232.79	-7748.41	-6270.75	-4924.93	-3764.04	-2753.91	-1921.39	-1226.81	-723.267	-314.331	-9.76562
123.9	-992.432	-784.302	-571.899	-381.47	-200.806	-23.1934	147.705	315.552	484.619	650.635	816.04			123.9	-9217.53	-7743.53	-6254.88	-4924.32	-3752.44	-2763.06	-1929.32	-1226.2	-709.839	-301.514	-32.3486
123.95	-990.601	-783.691	-571.899	-382.08	-200.195	-25.0244	150.146	317.383	484.619	648.804	814.209			123.95	-9208.37	-7741.7	-6271.97	-4915.16	-3763.43	-2734.38	-1912.23	-1236.57	-701.904	-294.8	-9.15527
124	-991.211	-786.133	-570.679	-382.08	-201.416	-22.583	148.926	315.552	485.84	648.804	815.43			124	-9205.93	-7741.09	-6268.92	-4923.1	-3764.04	-2737.43	-1909.18	-1237.79	-728.76	-315.552	-15.2588
124.05	-992.432	-783.081	-572.51	-382.69	-200.195	-24.4141	147.705	316.162	485.84	648.804	816.04			124.05	-9204.1	-7730.71	-6262.82	-4940.8	-3754.88	-2725.83	-1907.96	-1214.6	-704.346	-316.162	-17.0898
124.1	-989.99	-784.912	-571.289	-383.301	-202.026	-23.1934	151.367	317.383	485.229	650.635	813.599			124.1	-9199.22	-7722.78	-6265.87	-4929.2	-3757.93	-2745.97	-1914.06	-1229.25	-692.749	-316.772	1.83105
124.15	-993.042	-785.522	-571.899	-381.47	-203.247	-24.4141	148.315	316.162	485.229	650.024	818.481			124.15	-9216.92	-7716.67	-6260.99	-4932.86	-3762.21	-2752.08	-1918.33	-1246.95	-722.046	-307.007	-26.8555
124.2	-991.821	-785.522	-570.068	-381.47	-200.806	-25.0244	148.315	314.941	485.229	650.635	813.599			124.2	-9221.8	-7721.56	-6262.82	-4923.71	-3756.1	-2746.58	-1900.63	-1220.7	-711.06	-308.228	-21.9727
124.25	-991.211	-786.133	-570.068	-382.08	-202.637	-23.1934	148.315	315.552	486.45	649.414	813.599			124.25	-9224.85	-7738.04	-6255.49	-4914.55	-3757.93	-2739.26	-1920.78	-1237.79	-725.098	-320.435	-25.6348
124.3	-992.432	-783.691	-572.51	-381.47	-199.585	-24.4141	146.484	315.552	485.84	648.804	814.819			124.3	-9219.36	-7745.97	-6253.66	-4911.5	-3747.56	-2738.65	-1909.18	-1228.64	-724.487	-311.89	-28.0762
124.35	-990.601	-783.691	-573.12	-383.911	-202.026	-22.583	147.705	316.772	484.619	651.245	812.378			124.35	-9229.13	-7760.62	-6254.27	-4929.2	-3746.95	-2755.74	-1893.31	-1221.92	-712.891	-311.279	-10.376
124.4	-994.263	-787.354	-569.458	-382.08	-202.026	-23.1934	148.315	316.162	487.061	650.635	815.43			124.4	-9220.58	-7755.74	-6256.71	-4926.15	-3759.77	-2753.3	-1933.59	-1237.18	-720.825	-305.786	-10.376
124.45	-991.821	-784.912	-571.289	-383.301	-200.806	-25.0244	147.705	315.552	484.009	648.804	814.819			124.45	-9212.04	-7741.09	-6263.43	-4910.89	-3757.93	-2736.21	-1907.96	-1228.03	-716.553	-290.527	1.2207
124.5	-991.821	-784.912	-573.12	-382.69	-200.806	-23.8037	149.536	316.162	483.398	648.804	812.378			124.5	-9204.1	-7739.26	-6262.21	-4920.65	-3768.92	-2755.13	-1905.52	-1206.67	-709.839	-311.279	8.54492
124.55	-993.042	-784.912	-571.289	-381.47	-198.975	-21.9727	150.146	315.552	487.061	650.024	814.209			124.55	-9211.43	-7745.36	-6250.61	-4898.68	-3758.54	-2754.52	-1940.31	-1231.08	-712.891	-312.5	-3.66211
124.6	-991.211	-784.912	-572.51	-383.301	-200.195	-21.3623	148.315	316.162	484.619	650.024	815.43			124.6	-9213.26	-7734.99	-6261.6	-4912.11	-3743.29	-2732.54	-1895.14	-1227.42	-704.956	-311.89	16.4795
124.65	-993.042	-786.133	-573.12	-381.47	-205.078	-23.8037	148.926	316.162	484.619	648.804	815.43			124.65	-9218.75	-7728.27	-6271.36	-4914.55	-3756.71	-2755.13	-1901.25	-1229.25	-722.656	-308.228	9.15527
124.7	-993.042	-783.081	-570.679	-380.859	-200.195	-24.4141	148.315	316.162	487.671	649.414	813.599			124.7	-9232.79	-7731.93	-6257.93	-4936.52	-3749.39	-2759.4	-1939.09	-1228.03	-713.501	-311.89	-10.9863
124.75	-991.821	-783.081	-574.951	-380.859	-200.806	-25.0244	147.705	315.552	485.84	650.024	811.768			124.75	-9232.79	-7734.38	-6238.4	-4924.93	-3775.02	-2727.66	-1901.25	-1209.72	-709.839	-304.565	8.54492
124.8	-992.432	-786.133	-569.458	-382.08	-200.806	-18.9209	148.926	316.772	486.45	650.635	814.209			124.8	-9218.75	-7727.66	-6235.35	-4932.25	-3763.43	-2748.41	-1908.57	-1231.08	-723.267	-297.852	-9.76562
124.85	-989.99	-783.691	-571.289	-380.859	-198.975	-22.583	150.146	314.331	485.84	648.804	816.04			124.85	-9218.75	-7733.76	-6232.3	-4921.88	-3731.69	-2752.69	-1928.1	-1231.69	-704.956	-297.852	16.4795
124.9	-992.432	-788.574	-573.12	-380.859	-201.416	-22.583	149.536	317.383	484.619	650.024	814.209			124.9	-9227.29	-7756.96	-6238.4	-4906.62	-3777.47	-2736.82	-1895.14	-1243.9	-709.229	-291.748	1.83105
124.95	-993.042	-786.133	-570.068	-382.08	-200.806	-23.1934	148.315	316.162	487.671	647.583	814.209			124.95	-9236.45	-7781.98	-6249.39	-4901.12	-3757.93	-2752.69	-1903.08	-1232.3	-715.942	-301.514	-7.32422
125	-991.821	-783.691	-573.73	-382.08	-201.416	-24.4141	148.926	315.552	483.398	650.024	814.819			125	-9219.36	-7769.78	-6238.4	-4929.81	-3734.13	-2742.31	-1920.78	-1213.99	-713.501	-315.552	26.2451
125.05	-992.432	-786.743	-572.51	-382.69	-201.416	-23.1934	149.536	314.941	485.84	649.414	812.988			125.05	-9213.87	-7754.52	-6245.12	-4931.03	-3768.31	-2741.09	-1903.69	-1229.86	-708.008	-311.279	33.5693
125.1	-993.042	-786.743	-572.51	-382.69	-200.806	-20.752	148.926	315.552	485.84	648.193	811.157			125.1	-9209.59	-7741.7	-6245.73	-4903.56	-3761.6	-2759.4	-1924.44	-1231.69	-709.839	-297.241	15.2588
125.15	-991.211	-786.743	-571.289	-381.47	-200.195	-25.0244	147.705	314.941	485.229	648.804	815.43			125.15	-9223.63	-7755.13	-6253.66	-4919.43	-3742.07	-2752.69	-1920.78	-1226.81	-694.58	-302.734	18.9209
125.2	-993.652	-783.691	-568.237	-383.301	-201.416	-22.583	146.484	316.162	485.84	648.804	815.43			125.2	-9207.76	-7757.57	-6244.51	-4934.69	-3769.53	-2736.21	-1920.78	-1246.34	-701.294	-294.189	12.8174
125.25	-991.211	-783.081	-571.899	-381.47	-201.416	-21.9727	148.926	315.552	485.229	650.024	812.988			125.25	-9206.54	-7750.24	-6222.53	-4907.23	-3759.77	-2740.48	-1919.56	-1224.98	-725.708	-299.683	10.376
125.3	-991.211	-784.912	-571.899	-382.69	-202.026	-22.583	150.146	314.331	484.619	645.752	814.819			125.3	-9232.18	-7758.18	-6254.88	-4918.82	-3757.93	-2754.52	-1908.57	-1222.53	-722.656	-308.838	-2.44141
125.35	-993.652	-787.354	-570.679	-382.08	-202.637	-23.8037	148.315	316.772	480.347	648.804	814.209			125.35	-9208.37	-7760.01	-6234.74	-4921.88	-3765.87	-2744.75	-1907.35	-1245.73	-701.904	-323.486	-6.10352
125.4	-991.821	-785.522	-570.679	-379.028	-203.247	-23.8037	148.315	316.772	488.892	651.245	816.04			125.4	-9208.37	-7730.1	-6236.57	-4902.95	-3752.44	-2745.97	-1907.35	-1226.81	-709.839	-311.279	7.32422
125.45	-993.042	-786.743	-574.951	-381.47	-200.806	-24.4141	148.926	316.772	484.619	648.193	814.209			125.45	-9203.49	-7734.99	-6265.26	-4918.82	-3754.88	-2731.93	-1907.96	-1227.42	-718.994	-318.604	2.44141
125.5	-992.432	-783.691	-570.068	-382.69	-202.637	-21.9727	149.536	316.772	482.178	650.635	812.378			125.5	-9225.46	-7739.26	-6243.9	-4920.65	-3759.16	-2740.48	-1937.87	-1231.69	-711.06	-316.162	-5.49316
125.55	-991.821	-784.912	-572.51	-382.69	-198.975	-25.6348	149.536	311.89	482.788	650.635	813.599			125.55	-9234.01	-7764.28	-6229.86	-4907.84	-3749.39	-2751.46	-1917.72	-1234.74	-706.787	-297.852	7.32422
125.6	-993.652	-787.354	-572.51	-383.911	-201.416	-23.8037	149.536	316.772	488.281	648.804	817.261			125.6	-9238.89	-7771	-6264.65	-4931.03	-3752.44	-2749.02	-1899.41	-1227.42	-718.384	-287.476	6.71387
125.65	-993.042	-784.912	-569.458	-382.69	-202.026	-23.1934	148.926	318.604	487.671	648.193	816.04			125.65	-9227.29	-7730.1	-6234.13	-4901.12	-3767.7	-2752.69	-1907.96	-1212.77	-715.942	-297.852	6.10352
125.7	-993.042	-786.133	-573.12	-381.47	-199.585	-25.6348	147.095	314.331	484.009	648.193	812.988			125.7	-9230.96	-7744.14	-6254.27	-4917.6	-3742.68	-2734.99	-1906.74	-1229.25	-708.618	-325.928	22.583
125.75	-991.821	-786.133	-569.458	-382.08	-200.806	-23.8037	148.315	313.11	484.619	651.245	813.599			125.75	-9230.96	-7785.03	-6260.38	-4927.98	-3757.93	-2733.76	-1918.95	-1238.4	-708.008	-321.045	4.88281
125.8	-995.483	-784.912	-568.237	-382.69	-202.637	-23.8037	147.705	317.383	485.84	650.635	814.819			125.8	-9219.97	-7741.7	-6238.4	-4896.85	-3759.16	-2745.36	-1943.36	-1223.14	-709.839	-304.565	6.71387
125.85	-994.873	-787.354	-571.899	-379.639	-201.416	-25.0244	148.926	313.721	484.009	649.414	814.209			125.85	-9208.37	-7742.31	-6254.27	-4925.54	-3772.58	-2737.43	-1909.79	-1231.08	-698.242	-313.721	10.9863
125.9	-992.432	-787.354	-570.679	-383.301	-199.585	-22.583	149.536	313.721	487.671	648.193	814.819			125.9	-9235.23	-7755.13	-6257.93	-4934.69	-3748.17	-2731.93	-1895.14	-1235.96	-697.021	-292.969	-2.44141
125.95	-991.211	-784.912	-572.51	-381.47	-198.975	-23.1934	144.653	314.941	484.619	648.193	814.819			125.95	-9220.58	-7729.49	-6234.74	-4902.95	-3745.73	-2743.53	-1912.84	-1234.74	-712.28	-288.086	32.3486
126	-992.432	-786.133	-570.679	-380.859	-202.026	-21.3623	153.809	314.941	485.84	647.583	813.599			126	-9233.4	-7730.71	-6257.32	-4926.15	-3758.54	-2738.65	-1912.84	-1222.53	-703.735	-300.903	39.0625
126.05	-993.042	-784.912	-571.289	-382.08	-202.637	-21.3623	148.315	317.383	485.229	650.635	814.819			126.05	-9254.76	-7736.21	-6245.73	-4918.21	-3754.88	-2770.39	-1914.06	-1218.87	-705.566	-299.683	1.2207
126.1	-991.821	-787.354	-572.51	-382.69	-201.416	-23.8037	145.874	316.772	483.398	649.414	814.209			126.1	-9208.98	-7714.23	-6234.74	-4913.33	-3752.44	-2761.23	-1904.91	-1233.52	-715.942	-322.876	16.4795
126.15	-993.042	-784.912	-573.73	-380.859	-200.806	-25.0244	149.536	314.331	484.009	647.583	813.599			126.15	-9213.87	-7725.83	-6248.78	-4924.32	-3756.71	-2745.36	-1910.4	-1245.12	-725.098	-315.552	16.4795
126.2	-993.042	-785.522	-571.899	-380.859	-203.247	-25.0244	148.926	316.772	487.061	650.024	812.988			126.2	-9236.45	-7730.1	-6251.22	-4903.56	-3743.29	-2755.13	-1925.66	-1224.37	-708.618	-290.527	18.9209
126.25	-991.821	-784.912	-573.12	-381.47	-199.585	-18.9209	149.536	316.162	484.619	648.193	814.209			126.25	-9209.59	-7725.83	-6245.73	-4915.16	-3759.77	-2744.14	-1907.96	-1223.14	-713.501	-319.824	33.5693
126.3	-993.652	-784.302	-571.899	-379.639	-203.247	-21.3623	146.484	313.721	484.009	648.193	812.378			126.3	-9216.92	-7741.09	-6246.95	-4924.32	-3778.08	-2745.97	-1894.53	-1224.98	-717.773	-312.5	14.0381
126.35	-994.873	-785.522	-570.068	-380.859	-200.195	-21.9727	145.874	314.941	485.84	648.193	811.768			126.35	-9229.74	-7723.39	-6243.29	-4923.1	-3766.48	-2753.91	-1900.02	-1227.42	-694.58	-309.448	43.9453
126.4	-991.821	-786.133	-572.51	-380.249	-204.468	-24.4141	150.146	315.552	484.619	650.024	812.378			126.4	-9221.19	-7717.29	-6251.22	-4915.77	-3759.77	-2736.21	-1913.45	-1235.35	-712.28	-330.811	44.5557
126.45	-993.042	-782.471	-571.289	-382.08	-198.975	-24.4141	146.484	316.162	485.229	649.414	813.599			126.45	-9218.14	-7729.49	-6258.54	-4898.68	-3756.1	-2745.36	-1906.13	-1227.42	-717.163	-306.396	27.4658
126.5	-991.821	-786.133	-571.289	-381.47	-198.975	-23.8037	149.536	314.331	484.009	649.414	814.209			126.5	-9212.04	-7717.9	-6251.83	-4909.06	-3753.66	-2752.69	-1897.58	-1220.09	-690.918	-303.955	31.1279
126.55	-991.821	-786.743	-571.289	-380.859	-203.857	-24.4141	149.536	315.552	484.009	648.193	814.209			126.55	-9207.76	-7709.35	-6245.73	-4940.19	-3757.93	-2738.04	-1918.33	-1222.53	-712.891	-321.655	20.1416
126.6	-993.042	-784.302	-571.289	-384.521	-200.195	-25.6348	146.484	316.772	485.84	647.583	812.988			126.6	-9235.23	-7717.9	-6239.62	-4921.26	-3752.44	-2743.53	-1912.84	-1222.53	-710.449	-307.007	25.6348
126.65	-994.263	-784.912	-572.51	-384.521	-201.416	-20.1416	147.705	316.162	484.009	649.414	813.599			126.65	-9219.97	-7733.15	-6234.13	-4916.38	-3746.95	-2744.14	-1907.96	-1229.25	-717.163	-324.707	33.5693
126.7	-991.821	-786.133	-570.679	-377.808	-201.416	-21.9727	149.536	314.941	484.009	646.973	811.768			126.7	-9203.49	-7723.39	-6250	-4913.33	-3753.05	-2738.65	-1922	-1226.81	-717.773	-315.552	19.5312
126.75	-991.211	-784.302	-570.679	-380.249	-200.806	-21.3623	148.315	316.162	484.619	648.804	815.43			126.75	-9200.44	-7714.84	-6237.79	-4895.63	-3743.9	-2748.41	-1920.78	-1229.25	-709.229	-322.266	35.4004
126.8	-994.873	-783.691	-570.068	-381.47	-201.416	-24.4141	147.095	314.941	483.398	651.245	816.04			126.8	-9215.09	-7710.57	-6242.68	-4922.49	-3745.73	-2743.53	-1909.18	-1237.79	-718.384	-332.031	24.4141
126.85	-993.042	-783.691	-576.172	-381.47	-198.364	-25.0244	148.926	315.552	484.009	650.024	812.378			126.85	-9223.63	-7719.73	-6242.68	-4921.88	-3762.21	-2747.19	-1915.28	-1233.52	-720.215	-310.059	28.0762
126.9	-992.432	-786.133	-567.017	-380.859	-200.195	-24.4141	148.315	315.552	485.229	650.024	812.988			126.9	-9201.66	-7707.52	-6237.79	-4914.55	-3757.32	-2744.14	-1908.57	-1230.47	-724.487	-313.11	42.7246
126.95	-992.432	-785.522	-568.237	-381.47	-200.806	-21.9727	150.757	315.552	485.229	646.973	815.43			126.95	-9200.44	-7716.67	-6235.35	-4932.86	-3750.61	-2750.85	-1931.15	-1228.03	-726.318	-314.331	0
127	-991.821	-787.354	-573.12	-382.08	-202.026	-21.3623	147.095	315.552	484.009	646.362	811.768			127	-9204.1	-7716.06	-6237.18	-4914.55	-3740.84	-2763.67	-1911.62	-1217.04	-713.501	-309.448	9.15527
127.05	-991.821	-785.522	-571.289	-383.911	-199.585	-23.1934	147.705	314.331	484.009	646.973	812.988			127.05	-9202.27	-7719.73	-6236.57	-4904.79	-3751.22	-2739.87	-1890.87	-1209.11	-712.28	-327.148	30.5176
127.1	-993.042	-792.236	-572.51	-380.859	-201.416	-23.8037	149.536	313.721	482.788	648.193	813.599			127.1	-9229.13	-7728.88	-6254.27	-4908.45	-3754.27	-2726.44	-1926.88	-1223.14	-704.956	-305.786	1.83105
127.15	-993.042	-781.25	-569.458	-381.47	-202.637	-21.9727	148.315	316.772	485.84	646.362	814.209			127.15	-9236.45	-7734.38	-6237.18	-4911.5	-3757.93	-2727.05	-1900.63	-1213.38	-711.67	-308.838	17.7002
127.2	-990.601	-782.471	-570.068	-380.249	-201.416	-23.1934	148.315	314.941	485.229	647.583	812.378			127.2	-9210.82	-7728.88	-6228.64	-4919.43	-3763.43	-2749.63	-1892.09	-1233.52	-710.449	-301.514	7.93457
127.25	-991.821	-788.574	-571.899	-382.69	-200.195	-24.4141	147.705	315.552	485.229	647.583	811.768			127.25	-9218.14	-7727.66	-6233.52	-4926.15	-3762.82	-2757.57	-1918.95	-1229.86	-700.073	-299.072	7.93457
127.3	-992.432	-784.302	-573.73	-380.249	-200.806	-25.0244	148.315	315.552	485.229	650.024	813.599			127.3	-9205.32	-7703.86	-6235.96	-4938.96	-3753.05	-2747.8	-1906.74	-1240.84	-711.06	-309.448	21.3623
127.35	-997.314	-785.522	-571.289	-382.08	-200.195	-23.8037	150.757	313.721	487.061	647.583	811.768			127.35	-9197.39	-7713.01	-6237.79	-4932.86	-3754.27	-2738.04	-1920.78	-1248.78	-725.098	-312.5	19.5312
127.4	-991.211	-786.743	-571.289	-380.859	-201.416	-23.8037	148.315	314.941	484.619	648.804	812.988			127.4	-9221.19	-7712.4	-6232.3	-4920.04	-3745.73	-2739.26	-1906.74	-1227.42	-704.956	-317.383	30.5176
127.45	-991.211	-786.743	-571.899	-381.47	-200.806	-21.9727	148.315	314.941	486.45	649.414	813.599			127.45	-9225.46	-7725.83	-6248.17	-4910.28	-3759.77	-2746.58	-1890.87	-1235.96	-718.994	-322.266	39.6729
127.5	-993.652	-784.912	-572.51	-383.301	-201.416	-23.1934	147.705	314.941	486.45	648.804	812.988			127.5	-9229.74	-7728.88	-6254.27	-4915.16	-3764.65	-2751.46	-1921.39	-1231.69	-715.942	-298.462	11.5967
127.55	-992.432	-783.691	-570.068	-382.69	-200.806	-21.9727	150.146	315.552	484.619	648.193	813.599			127.55	-9210.82	-7728.27	-6243.29	-4909.67	-3750.61	-2738.04	-1917.72	-1226.2	-706.177	-308.838	10.9863
127.6	-993.042	-785.522	-571.289	-381.47	-199.585	-23.1934	148.926	314.941	483.398	649.414	811.768			127.6	-9207.15	-7739.26	-6240.23	-4914.55	-3763.43	-2744.14	-1915.89	-1236.57	-703.735	-306.396	12.207
127.65	-993.652	-783.691	-570.068	-382.08	-203.247	-22.583	149.536	314.941	484.619	648.193	814.209			127.65	-9224.24	-7725.83	-6249.39	-4915.77	-3766.48	-2747.19	-1922.61	-1215.82	-704.346	-311.279	19.5312
127.7	-991.821	-787.354	-570.068	-381.47	-202.026	-23.1934	147.705	315.552	485.229	646.973	811.157			127.7	-9219.97	-7719.73	-6237.79	-4920.04	-3753.05	-2731.32	-1907.35	-1232.3	-725.708	-315.552	30.5176
127.75	-993.042	-785.522	-573.73	-381.47	-200.195	-24.4141	147.705	316.162	483.398	646.362	810.547			127.75	-9218.75	-7744.14	-6248.17	-4932.25	-3749.39	-2743.53	-1917.11	-1236.57	-709.839	-319.824	19.5312
127.8	-994.873	-784.912	-571.899	-384.521	-200.806	-23.8037	147.705	313.11	484.619	648.193	813.599			127.8	-9230.96	-7744.14	-6246.34	-4906.01	-3746.95	-2736.21	-1931.15	-1221.92	-729.98	-319.824	25.6348
127.85	-992.432	-786.743	-570.679	-382.69	-200.195	-23.1934	147.705	315.552	485.229	647.583	814.819			127.85	-9216.31	-7725.83	-6235.96	-4910.89	-3753.05	-2752.69	-1912.84	-1241.46	-711.67	-317.993	12.207
127.9	-992.432	-787.354	-572.51	-382.69	-202.026	-23.8037	148.315	316.772	483.398	646.362	810.547			127.9	-9232.18	-7722.17	-6245.12	-4916.38	-3758.54	-2749.63	-1916.5	-1210.33	-704.956	-317.383	11.5967
127.95	-991.211	-786.133	-573.73	-382.08	-200.806	-23.1934	150.146	314.331	482.788	646.362	812.378			127.95	-9211.43	-7722.17	-6237.79	-4924.32	-3750	-2734.99	-1903.69	-1212.77	-722.656	-311.89	45.7764
128	-993.042	-786.133	-572.51	-381.47	-202.026	-21.3623	145.874	316.162	484.619	650.024	811.768			128	-9214.48	-7726.44	-6238.4	-4926.76	-3767.7	-2748.41	-1911.01	-1223.75	-715.942	-306.396	20.752
128.05	-993.042	-784.912	-573.73	-382.69	-200.195	-22.583	147.705	314.941	485.84	649.414	811.768			128.05	-9214.48	-7715.45	-6248.78	-4912.72	-3751.83	-2735.6	-1918.95	-1215.82	-715.942	-321.655	28.0762
128.1	-991.821	-784.302	-573.12	-381.47	-202.637	-23.1934	148.926	313.11	482.788	648.804	811.768			128.1	-9212.04	-7703.86	-6251.83	-4921.88	-3748.17	-2741.09	-1901.25	-1237.18	-725.098	-310.059	37.8418
128.15	-993.652	-785.522	-571.289	-380.249	-203.857	-23.8037	149.536	314.331	482.788	646.973	812.988			128.15	-9216.92	-7715.45	-6247.56	-4921.26	-3754.88	-2745.36	-1907.35	-1223.75	-726.929	-322.266	20.1416
128.2	-992.432	-786.743	-570.679	-382.08	-200.806	-25.6348	147.705	315.552	485.229	646.973	811.768			128.2	-9223.02	-7710.57	-6237.18	-4915.77	-3739.62	-2736.82	-1904.91	-1230.47	-716.553	-306.396	6.71387
128.25	-993.042	-783.081	-569.458	-380.859	-202.026	-24.4141	148.926	314.331	484.009	648.193	812.988			128.25	-9209.59	-7730.1	-6234.74	-4936.52	-3756.71	-2751.46	-1899.41	-1238.4	-716.553	-308.838	0.610352
128.3	-993.652	-785.522	-571.289	-382.69	-199.585	-23.1934	148.315	314.331	485.229	648.193	811.157			128.3	-9211.43	-7721.56	-6247.56	-4927.98	-3754.88	-2742.31	-1935.42	-1226.2	-705.566	-325.928	-22.583
128.35	-993.042	-784.302	-569.458	-382.69	-201.416	-22.583	148.315	312.5	483.398	646.973	811.157			128.35	-9218.75	-7698.36	-6239.62	-4923.1	-3756.71	-2739.26	-1925.66	-1239.62	-715.942	-309.448	-9.15527
128.4	-993.042	-787.354	-571.289	-379.639	-200.806	-24.4141	147.095	315.552	484.619	648.804	810.547			128.4	-9202.88	-7700.81	-6234.13	-4926.76	-3768.92	-2747.8	-1912.84	-1229.25	-711.67	-310.669	-6.71387
128.45	-994.263	-785.522	-573.12	-380.859	-200.195	-23.1934	148.315	314.941	482.788	647.583	811.768			128.45	-9208.37	-7714.84	-6237.18	-4908.45	-3765.87	-2733.76	-1914.06	-1212.77	-704.346	-316.772	-13.4277
128.5	-993.042	-783.691	-571.289	-382.08	-202.637	-21.3623	148.926	315.552	484.009	646.973	811.157			128.5	-9229.74	-7711.79	-6229.25	-4913.33	-3745.12	-2749.02	-1902.47	-1231.08	-700.684	-311.89	18.3105
128.55	-994.263	-784.302	-571.899	-382.08	-198.975	-22.583	145.874	313.721	485.229	646.973	812.378			128.55	-9223.63	-7706.91	-6254.27	-4916.99	-3753.05	-2736.82	-1909.18	-1223.75	-703.735	-311.89	28.6865
128.6	-993.652	-784.302	-570.679	-379.639	-203.247	-25.0244	148.315	312.5	484.619	648.193	812.988			128.6	-9223.63	-7706.3	-6251.83	-4906.01	-3760.99	-2747.8	-1899.41	-1246.34	-706.787	-294.189	17.0898
128.65	-994.873	-785.522	-570.679	-380.859	-205.078	-25.0244	148.926	316.772	483.398	645.752	812.988			128.65	-9224.85	-7717.9	-6235.96	-4904.17	-3762.82	-2742.92	-1909.79	-1214.6	-702.515	-302.734	59.2041
128.7	-993.652	-786.743	-571.899	-382.69	-200.806	-25.0244	148.926	314.331	484.009	645.752	810.547			128.7	-9240.11	-7714.84	-6248.17	-4913.94	-3746.34	-2728.88	-1909.79	-1197.51	-703.735	-317.993	38.4521
128.75	-989.38	-785.522	-572.51	-382.69	-202.637	-23.1934	148.926	312.5	483.398	649.414	812.378			128.75	-9235.84	-7712.4	-6240.84	-4912.72	-3756.71	-2747.8	-1906.74	-1217.04	-713.501	-322.266	35.4004
128.8	-993.042	-786.743	-571.289	-381.47	-203.247	-22.583	148.926	316.772	481.567	650.635	814.819			128.8	-9216.92	-7716.67	-6238.4	-4903.56	-3754.27	-2749.63	-1911.62	-1213.99	-717.773	-311.89	42.7246
128.85	-993.042	-784.912	-571.289	-380.249	-202.026	-21.3623	147.705	316.772	485.84	648.193	814.819			128.85	-9218.75	-7719.73	-6237.79	-4910.89	-3748.78	-2753.91	-1923.22	-1232.3	-720.825	-306.396	17.0898
128.9	-993.652	-786.133	-570.679	-380.249	-201.416	-22.583	147.705	314.941	485.229	646.973	809.326			128.9	-9226.07	-7706.3	-6239.01	-4913.33	-3754.27	-2739.26	-1911.62	-1227.42	-729.37	-300.293	28.0762
128.95	-992.432	-784.912	-574.341	-380.249	-201.416	-23.1934	148.315	314.941	484.619	647.583	812.378			128.95	-9208.98	-7700.81	-6253.66	-4922.49	-3754.88	-2743.53	-1924.44	-1218.87	-716.553	-309.448	50.6592
129	-993.652	-786.133	-573.12	-382.08	-201.416	-22.583	149.536	314.331	485.229	648.193	812.378			129	-9226.07	-7708.74	-6238.4	-4909.67	-3757.32	-2746.58	-1916.5	-1238.4	-704.956	-313.721	27.4658
129.05	-994.263	-784.912	-571.289	-383.301	-201.416	-21.9727	148.315	314.331	487.061	651.245	810.547			129.05	-9216.31	-7715.45	-6244.51	-4910.89	-3749.39	-2743.53	-1900.02	-1237.79	-711.06	-308.228	34.79
129.1	-993.042	-784.912	-570.679	-382.69	-200.195	-23.8037	147.095	313.11	483.398	647.583	815.43			129.1	-9210.82	-7711.18	-6239.62	-4909.06	-3748.78	-2754.52	-1914.67	-1237.79	-706.177	-309.448	39.0625
129.15	-993.652	-786.743	-571.899	-380.859	-199.585	-25.0244	147.095	316.162	481.567	648.193	812.988			129.15	-9254.15	-7708.74	-6242.68	-4924.93	-3746.34	-2736.21	-1909.18	-1227.42	-711.67	-328.369	25.6348
129.2	-992.432	-788.574	-571.899	-382.08	-202.026	-25.0244	147.705	316.772	487.671	652.466	810.547			129.2	-9230.96	-7731.93	-6250	-4915.16	-3742.68	-2742.92	-1907.35	-1223.14	-709.839	-301.514	34.1797
129.25	-994.263	-785.522	-573.73	-382.69	-202.026	-21.9727	147.095	314.941	486.45	646.362	813.599			129.25	-9246.22	-7726.44	-6238.4	-4895.02	-3740.23	-2736.21	-1914.67	-1222.53	-711.06	-303.955	31.7383
129.3	-993.652	-783.081	-574.341	-381.47	-201.416	-24.4141	147.705	316.162	480.347	648.804	812.378			129.3	-9235.23	-7725.22	-6234.13	-4898.68	-3740.84	-2749.02	-1915.28	-1218.26	-715.942	-307.007	1.2207
129.35	-993.652	-785.522	-572.51	-382.08	-200.806	-25.6348	147.095	313.721	487.061	648.804	812.378			129.35	-9223.63	-7729.49	-6240.23	-4914.55	-3762.21	-2731.93	-1921.39	-1223.75	-714.111	-308.838	1.2207
129.4	-993.652	-786.743	-570.068	-380.249	-201.416	-24.4141	148.926	316.162	487.061	646.973	809.326			129.4	-9232.79	-7718.51	-6243.9	-4918.82	-3754.88	-2738.04	-1921.39	-1230.47	-720.825	-296.631	15.2588
129.45	-992.432	-783.081	-574.341	-382.69	-200.195	-23.1934	147.705	316.772	483.398	648.193	814.819			129.45	-9209.59	-7716.06	-6229.86	-4918.21	-3757.93	-2755.13	-1894.53	-1210.94	-720.215	-306.396	24.4141
129.5	-993.652	-784.912	-571.899	-382.08	-200.195	-24.4141	148.315	314.941	485.229	648.193	812.988			129.5	-9210.82	-7713.01	-6228.64	-4929.2	-3752.44	-2739.26	-1911.62	-1245.12	-715.332	-300.293	10.9863
129.55	-991.821	-784.912	-570.679	-382.69	-200.806	-22.583	147.095	316.162	485.229	647.583	812.378			129.55	-9216.31	-7718.51	-6231.08	-4906.01	-3750.61	-2741.09	-1904.91	-1238.4	-714.111	-305.786	12.8174
129.6	-993.652	-786.133	-570.068	-382.08	-202.637	-22.583	147.705	317.993	483.398	650.024	814.209			129.6	-9212.04	-7730.1	-6241.46	-4922.49	-3754.88	-2748.41	-1909.79	-1215.82	-708.618	-307.617	10.9863
129.65	-993.652	-785.522	-570.679	-381.47	-202.637	-22.583	148.315	313.721	487.061	649.414	813.599			129.65	-9217.53	-7724.61	-6232.91	-4909.67	-3760.38	-2752.08	-1937.26	-1237.79	-701.904	-316.162	-6.71387
129.7	-993.042	-785.522	-569.458	-381.47	-201.416	-20.752	150.146	314.941	485.229	647.583	809.937			129.7	-9210.21	-7729.49	-6244.51	-4901.73	-3758.54	-2745.97	-1904.3	-1217.04	-712.28	-321.655	12.8174
129.75	-993.042	-787.354	-570.679	-382.08	-202.637	-23.1934	147.095	317.383	482.178	647.583	812.988			129.75	-9201.05	-7715.45	-6240.84	-4926.15	-3765.87	-2748.41	-1926.88	-1213.38	-718.384	-313.11	9.15527
129.8	-994.263	-786.743	-572.51	-382.08	-205.078	-25.0244	150.757	314.941	484.619	646.362	813.599			129.8	-9214.48	-7714.84	-6236.57	-4913.94	-3748.78	-2745.97	-1922	-1247.56	-719.604	-308.228	32.959
129.85	-995.483	-783.081	-573.12	-382.69	-200.806	-20.1416	148.315	316.162	484.619	645.752	811.157			129.85	-9216.31	-7686.77	-6254.88	-4916.38	-3742.07	-2729.49	-1891.48	-1218.26	-713.501	-303.345	36.6211
129.9	-993.652	-783.691	-570.679	-382.69	-200.806	-21.3623	148.315	314.331	483.398	651.245	811.768			129.9	-9212.04	-7713.62	-6248.78	-4912.72	-3762.21	-2747.8	-1917.72	-1221.92	-702.515	-333.252	36.0107
129.95	-994.873	-786.133	-570.679	-382.08	-201.416	-25.6348	148.926	312.5	485.229	650.024	812.378			129.95	-9218.75	-7725.83	-6250.61	-4909.06	-3745.73	-2756.35	-1903.69	-1240.84	-692.139	-311.89	34.79
130	-994.263	-786.133	-571.289	-380.859	-203.857	-21.3623	148.926	317.993	482.788	647.583	811.768			130	-9218.75	-7719.12	-6248.78	-4931.64	-3742.68	-2744.14	-1899.41	-1222.53	-711.06	-311.279	26.8555
130.05	-991.821	-786.743	-572.51	-382.69	-200.806	-23.8037	148.315	314.941	485.84	646.973	814.209			130.05	-9244.38	-7731.32	-6236.57	-4912.72	-3754.27	-2748.41	-1927.49	-1231.69	-713.501	-305.786	17.0898
130.1	-991.211	-786.743	-572.51	-382.69	-197.754	-25.6348	148.315	314.331	484.619	649.414	811.157			130.1	-9225.46	-7724	-6245.73	-4898.68	-3747.56	-2734.99	-1904.3	-1229.86	-705.566	-305.786	30.5176
130.15	-992.432	-784.302	-572.51	-380.249	-201.416	-21.3623	147.705	316.772	483.398	648.193	812.378			130.15	-9227.91	-7722.17	-6248.17	-4924.32	-3751.83	-2737.43	-1917.72	-1226.2	-717.773	-304.565	15.2588
130.2	-992.432	-784.912	-571.289	-380.859	-200.806	-20.752	150.757	313.721	485.84	646.362	815.43			130.2	-9229.13	-7715.45	-6236.57	-4927.98	-3747.56	-2748.41	-1913.45	-1249.39	-707.397	-308.838	20.1416
130.25	-995.483	-786.133	-573.73	-380.249	-199.585	-23.8037	147.095	313.721	484.009	648.193	814.209			130.25	-9212.65	-7723.39	-6251.22	-4933.47	-3749.39	-2739.26	-1900.02	-1226.2	-705.566	-308.838	19.5312
130.3	-994.263	-786.743	-572.51	-379.028	-202.026	-21.3623	148.315	316.162	485.84	648.804	812.988			130.3	-9214.48	-7717.9	-6251.83	-4921.88	-3760.38	-2739.87	-1925.66	-1242.07	-704.956	-297.852	13.4277
130.35	-993.652	-787.354	-571.289	-382.08	-202.026	-25.6348	150.757	316.162	486.45	648.804	808.716			130.35	-9220.58	-7705.69	-6262.21	-4902.34	-3750.61	-2744.14	-1914.06	-1247.56	-697.632	-319.824	25.6348
130.4	-993.652	-787.354	-570.679	-380.859	-198.364	-23.1934	147.705	316.162	483.398	650.024	811.768			130.4	-9210.82	-7700.2	-6226.81	-4923.71	-3740.23	-2733.76	-1918.33	-1206.67	-700.073	-314.331	23.8037
130.45	-992.432	-784.912	-570.068	-382.69	-202.026	-21.3623	148.315	313.721	484.619	650.024	811.768			130.45	-9205.32	-7709.35	-6232.91	-4926.76	-3750	-2736.82	-1917.72	-1252.44	-701.294	-307.617	18.3105
130.5	-994.263	-786.133	-572.51	-380.859	-198.364	-21.9727	149.536	316.162	487.061	645.752	812.378			130.5	-9192.5	-7713.62	-6245.73	-4909.67	-3754.27	-2744.14	-1893.92	-1210.94	-713.501	-311.279	18.3105
130.55	-994.873	-784.302	-571.289	-382.08	-199.585	-23.1934	147.705	317.383	485.229	645.752	813.599			130.55	-9205.93	-7726.44	-6217.65	-4932.25	-3762.21	-2738.65	-1897.58	-1219.48	-726.929	-315.552	32.959
130.6	-993.042	-784.912	-570.679	-381.47	-202.026	-21.3623	150.146	313.721	486.45	647.583	811.768			130.6	-9202.27	-7728.27	-6243.9	-4911.5	-3750	-2742.92	-1914.06	-1237.18	-708.008	-310.059	39.6729
130.65	-994.263	-783.081	-573.12	-379.639	-200.806	-24.4141	150.146	317.383	485.84	646.973	812.988			130.65	-9198	-7719.73	-6254.88	-4916.99	-3739.62	-2748.41	-1893.92	-1225.59	-717.163	-296.631	32.959
130.7	-994.873	-786.133	-570.068	-382.69	-198.975	-23.1934	147.705	317.993	482.178	647.583	811.768			130.7	-9200.44	-7724.61	-6243.29	-4931.64	-3765.87	-2744.75	-1917.72	-1240.84	-706.177	-307.007	28.0762
130.75	-996.094	-787.354	-571.289	-382.69	-199.585	-23.1934	150.757	317.383	482.178	648.193	811.768			130.75	-9196.17	-7719.12	-6261.6	-4916.99	-3764.65	-2754.52	-1921.39	-1232.91	-709.229	-316.162	39.0625
130.8	-993.042	-783.081	-573.12	-380.249	-197.754	-21.9727	147.095	316.772	487.061	648.804	811.157			130.8	-9201.05	-7704.47	-6232.3	-4928.59	-3748.78	-2739.87	-1901.86	-1218.87	-723.877	-321.045	28.6865
130.85	-992.432	-785.522	-567.017	-380.249	-199.585	-22.583	149.536	316.772	485.84	646.973	812.378			130.85	-9218.14	-7721.56	-6233.52	-4915.16	-3745.12	-2744.75	-1912.84	-1212.77	-728.149	-298.462	20.752
130.9	-993.042	-784.912	-569.458	-377.808	-201.416	-20.752	149.536	316.772	485.229	649.414	812.378			130.9	-9202.88	-7709.35	-6232.91	-4915.16	-3751.22	-2750.85	-1931.15	-1228.64	-717.773	-308.838	26.2451
130.95	-995.483	-782.471	-572.51	-381.47	-200.195	-23.1934	148.315	313.721	486.45	648.193	812.378			130.95	-9192.5	-7723.39	-6231.08	-4924.32	-3743.9	-2749.02	-1911.62	-1235.96	-707.397	-317.383	23.1934
131	-994.873	-787.354	-570.068	-382.08	-199.585	-22.583	149.536	311.89	485.229	646.973	811.157			131	-9197.39	-7750.24	-6235.96	-4918.21	-3754.27	-2766.72	-1904.91	-1234.13	-700.073	-311.279	30.5176
131.05	-991.211	-783.691	-571.289	-382.08	-202.026	-21.9727	151.978	314.941	483.398	648.193	811.157			131.05	-9202.88	-7715.45	-6231.08	-4921.26	-3768.92	-2746.58	-1911.01	-1209.11	-717.163	-310.669	28.0762
131.1	-994.263	-782.471	-570.679	-382.69	-200.806	-21.3623	151.367	314.331	485.84	648.193	812.988			131.1	-9189.45	-7722.78	-6235.35	-4911.5	-3763.43	-2725.22	-1892.09	-1224.98	-717.163	-309.448	36.0107
131.15	-993.652	-786.133	-570.068	-379.028	-202.026	-23.1934	145.264	317.383	484.009	648.804	811.768			131.15	-9196.78	-7738.04	-6258.54	-4920.04	-3750	-2741.7	-1898.19	-1228.64	-715.332	-317.993	53.1006
131.2	-991.211	-784.912	-572.51	-380.859	-200.806	-21.9727	148.315	316.772	486.45	646.362	809.937			131.2	-9194.95	-7713.01	-6249.39	-4914.55	-3742.68	-2737.43	-1923.83	-1225.59	-708.618	-324.707	27.4658
131.25	-993.652	-783.081	-573.12	-382.08	-198.975	-22.583	149.536	314.941	487.061	646.362	809.937			131.25	-9191.28	-7727.66	-6245.12	-4928.59	-3759.77	-2755.74	-1903.69	-1235.35	-708.618	-322.876	20.1416
131.3	-993.652	-786.743	-570.068	-382.08	-200.806	-19.5312	146.484	315.552	485.229	650.635	811.768			131.3	-9212.65	-7727.05	-6248.78	-4925.54	-3748.78	-2738.65	-1908.57	-1219.48	-702.515	-319.824	34.79
131.35	-992.432	-783.691	-571.899	-380.859	-199.585	-22.583	150.146	314.331	484.009	647.583	812.378			131.35	-9191.28	-7734.99	-6237.79	-4909.67	-3749.39	-2736.21	-1922.61	-1226.81	-708.618	-317.383	-5.49316
131.4	-993.652	-784.912	-571.289	-380.859	-200.806	-25.6348	151.367	316.772	482.788	646.973	808.716			131.4	-9204.1	-7738.65	-6241.46	-4915.16	-3762.21	-2738.04	-1917.72	-1228.03	-712.28	-297.241	14.0381
131.45	-993.042	-787.964	-571.289	-381.47	-200.195	-25.0244	147.095	316.162	482.178	646.362	811.157			131.45	-9203.49	-7705.08	-6245.73	-4896.24	-3762.21	-2734.38	-1918.33	-1213.38	-703.125	-313.11	52.4902
131.5	-992.432	-781.86	-572.51	-381.47	-194.092	-23.1934	147.705	314.941	485.84	649.414	809.937			131.5	-9202.88	-7724	-6242.07	-4929.2	-3755.49	-2736.21	-1904.3	-1219.48	-714.722	-330.811	47.6074
131.55	-994.263	-784.912	-570.679	-380.859	-198.364	-20.1416	149.536	315.552	486.45	649.414	808.716			131.55	-9215.09	-7733.15	-6246.34	-4931.64	-3736.57	-2739.87	-1912.84	-1228.03	-711.67	-330.2	38.4521
131.6	-991.821	-787.964	-569.458	-380.249	-205.078	-21.3623	149.536	313.721	485.229	648.804	813.599			131.6	-9223.63	-7721.56	-6243.9	-4923.1	-3740.23	-2745.97	-1915.28	-1226.81	-713.501	-316.162	24.4141
131.65	-993.652	-786.133	-571.899	-381.47	-202.637	-20.1416	147.705	314.941	483.398	646.973	812.378			131.65	-9207.15	-7729.49	-6253.66	-4920.04	-3735.96	-2760.01	-1911.62	-1224.37	-719.604	-306.396	26.2451
131.7	-994.873	-785.522	-572.51	-377.197	-198.364	-25.0244	149.536	317.383	484.619	645.752	810.547			131.7	-9227.29	-7724.61	-6240.23	-4897.46	-3740.84	-2753.3	-1905.52	-1219.48	-704.956	-310.669	14.6484
131.75	-991.821	-787.964	-573.12	-378.418	-200.806	-23.1934	147.705	315.552	487.061	647.583	810.547			131.75	-9213.26	-7716.06	-6262.82	-4907.84	-3751.83	-2747.8	-1900.63	-1220.7	-717.773	-308.228	3.66211
131.8	-993.652	-783.691	-569.458	-379.639	-198.975	-21.3623	150.757	314.941	484.009	648.804	809.326			131.8	-9215.09	-7733.15	-6256.1	-4924.32	-3762.82	-2747.19	-1907.96	-1237.18	-715.332	-300.293	12.8174
131.85	-994.263	-783.691	-570.068	-382.69	-199.585	-22.583	149.536	314.331	484.619	648.193	815.43			131.85	-9215.7	-7721.56	-6259.16	-4923.71	-3757.32	-2728.27	-1912.84	-1234.13	-701.904	-305.176	0
131.9	-991.821	-784.912	-570.068	-381.47	-200.195	-23.1934	148.926	315.552	484.619	648.804	811.768			131.9	-9207.15	-7717.29	-6253.05	-4903.56	-3755.49	-2734.38	-1915.28	-1231.08	-712.28	-308.228	26.8555
131.95	-993.652	-786.743	-569.458	-379.639	-200.195	-21.3623	150.146	314.941	484.619	649.414	809.937			131.95	-9224.24	-7725.83	-6249.39	-4906.62	-3760.99	-2734.38	-1905.52	-1224.37	-703.735	-327.759	19.5312
132	-992.432	-784.302	-570.068	-382.08	-200.806	-23.8037	148.315	314.941	485.84	647.583	811.768			132	-9215.09	-7722.17	-6254.27	-4927.37	-3750.61	-2730.71	-1909.79	-1229.86	-704.956	-324.707	9.15527
132.05	-994.263	-783.081	-571.289	-380.249	-200.806	-22.583	147.705	314.331	485.229	648.804	811.768			132.05	-9200.44	-7750.85	-6246.34	-4917.6	-3748.17	-2753.3	-1920.78	-1237.18	-709.839	-303.955	27.4658
132.1	-993.652	-784.912	-571.899	-380.249	-200.195	-23.1934	149.536	316.162	483.398	648.193	811.768			132.1	-9205.32	-7741.7	-6251.22	-4902.34	-3746.95	-2748.41	-1906.13	-1227.42	-708.008	-313.721	20.1416
132.15	-994.873	-783.691	-572.51	-382.08	-202.637	-21.3623	147.095	314.941	484.619	646.362	811.768			132.15	-9203.49	-7728.27	-6253.66	-4924.32	-3745.12	-2739.87	-1914.06	-1232.91	-724.487	-301.514	9.15527
132.2	-994.263	-780.64	-572.51	-383.301	-200.195	-24.4141	148.315	315.552	486.45	646.362	811.157			132.2	-9192.5	-7744.75	-6254.27	-4923.71	-3742.68	-2742.92	-1912.23	-1217.65	-728.149	-313.721	29.9072
132.25	-992.432	-783.691	-570.068	-380.249	-200.195	-22.583	148.315	316.772	487.061	646.973	811.768			132.25	-9219.36	-7739.87	-6251.22	-4900.51	-3755.49	-2732.54	-1906.13	-1206.67	-737.305	-336.304	19.5312
132.3	-991.821	-788.574	-570.068	-377.808	-199.585	-21.9727	148.926	315.552	483.398	649.414	812.988			132.3	-9220.58	-7724.61	-6243.9	-4909.67	-3750	-2735.6	-1914.67	-1231.08	-712.891	-308.838	25.6348
132.35	-994.873	-785.522	-569.458	-382.69	-202.026	-23.1934	150.146	315.552	484.009	646.973	810.547			132.35	-9234.62	-7724	-6244.51	-4917.6	-3745.73	-2754.52	-1924.44	-1223.14	-702.515	-301.514	25.0244
132.4	-993.652	-784.912	-571.899	-379.639	-198.975	-24.4141	144.653	314.941	485.84	647.583	809.326			132.4	-9219.36	-7712.4	-6248.78	-4917.6	-3742.68	-2751.46	-1907.96	-1229.25	-715.942	-327.148	16.4795
132.45	-989.99	-783.691	-571.899	-379.639	-201.416	-21.3623	150.146	314.941	484.009	647.583	812.988			132.45	-9224.24	-7703.25	-6247.56	-4918.21	-3755.49	-2739.26	-1898.19	-1229.25	-700.073	-318.604	36.6211
132.5	-990.601	-783.691	-571.289	-382.69	-198.364	-23.8037	148.315	316.162	485.84	646.973	812.378			132.5	-9235.23	-7726.44	-6240.84	-4910.89	-3752.44	-2747.19	-1910.4	-1237.18	-707.397	-330.2	29.9072
132.55	-994.873	-784.302	-571.289	-383.911	-201.416	-21.9727	147.705	314.331	485.229	647.583	811.157			132.55	-9222.41	-7717.29	-6250.61	-4923.71	-3756.71	-2765.5	-1921.39	-1241.46	-709.839	-320.435	36.0107
132.6	-997.314	-783.081	-570.068	-380.249	-200.806	-23.8037	149.536	314.941	483.398	646.973	811.768			132.6	-9214.48	-7705.69	-6247.56	-4923.1	-3750.61	-2745.36	-1912.84	-1219.48	-706.787	-321.045	33.5693
132.65	-996.094	-786.743	-571.899	-378.418	-201.416	-22.583	149.536	316.162	485.84	647.583	811.157			132.65	-9234.01	-7721.56	-6256.71	-4909.06	-3750	-2744.75	-1913.45	-1223.75	-720.215	-320.435	26.2451
132.7	-993.652	-784.912	-569.458	-380.249	-201.416	-20.752	147.095	315.552	484.009	645.752	810.547			132.7	-9223.63	-7714.23	-6254.88	-4923.71	-3753.05	-2744.75	-1896.97	-1206.67	-709.839	-296.631	23.8037
132.75	-993.652	-783.691	-568.237	-378.418	-198.975	-22.583	149.536	314.331	482.788	648.804	811.768			132.75	-9210.82	-7719.12	-6251.22	-4915.16	-3753.05	-2743.53	-1906.74	-1198.12	-709.839	-311.89	21.9727
132.8	-992.432	-784.302	-571.899	-382.69	-200.195	-23.1934	147.095	314.941	483.398	646.973	812.378			132.8	-9215.7	-7713.62	-6260.99	-4905.4	-3751.83	-2753.91	-1931.15	-1235.96	-727.539	-310.059	11.5967
132.85	-993.652	-783.691	-569.458	-381.47	-200.806	-21.9727	149.536	317.383	485.84	646.362	812.378			132.85	-9205.93	-7725.83	-6259.77	-4920.04	-3752.44	-2731.93	-1920.78	-1220.7	-718.994	-285.645	21.9727
132.9	-994.873	-785.522	-571.289	-382.08	-199.585	-21.9727	148.926	316.772	485.229	650.024	811.768			132.9	-9207.76	-7724.61	-6251.22	-4921.88	-3748.78	-2741.09	-1912.84	-1218.87	-730.591	-325.928	14.6484
132.95	-993.042	-784.302	-572.51	-382.08	-202.026	-22.583	148.315	314.331	482.178	645.752	813.599			132.95	-9211.43	-7713.01	-6244.51	-4921.26	-3737.18	-2749.63	-1914.06	-1230.47	-723.877	-322.266	18.9209
133	-991.821	-783.691	-569.458	-381.47	-199.585	-21.3623	150.146	314.331	484.619	647.583	811.768			133	-9210.21	-7739.26	-6232.3	-4906.62	-3754.27	-2748.41	-1914.06	-1209.72	-717.163	-324.097	8.54492
133.05	-995.483	-786.133	-570.068	-382.08	-201.416	-22.583	147.095	316.772	484.619	648.804	810.547			133.05	-9218.14	-7740.48	-6244.51	-4929.81	-3769.53	-2748.41	-1919.56	-1251.83	-703.125	-335.083	20.1416
133.1	-993.652	-781.86	-570.679	-381.47	-200.195	-23.8037	148.315	315.552	485.84	648.804	811.768			133.1	-9201.66	-7720.34	-6267.7	-4923.1	-3753.05	-2755.13	-1912.84	-1241.46	-708.008	-325.928	22.583
133.15	-993.042	-781.25	-570.679	-382.08	-202.637	-20.752	150.757	314.941	483.398	646.362	809.326			133.15	-9223.02	-7722.78	-6245.73	-4920.65	-3739.01	-2744.75	-1905.52	-1223.14	-736.694	-336.914	8.54492
133.2	-995.483	-785.522	-570.068	-380.859	-200.195	-22.583	147.095	316.162	484.009	648.193	808.105			133.2	-9219.36	-7719.12	-6246.95	-4912.11	-3748.17	-2739.87	-1917.11	-1235.35	-722.656	-314.941	26.8555
133.25	-994.263	-785.522	-571.289	-381.47	-200.195	-21.9727	150.146	313.11	484.619	645.752	812.378			133.25	-9212.04	-7719.73	-6230.47	-4912.72	-3746.34	-2741.09	-1892.7	-1223.75	-695.801	-319.824	6.71387
133.3	-996.094	-786.133	-572.51	-380.859	-200.806	-22.583	148.926	316.162	482.788	648.193	809.937			133.3	-9213.26	-7736.82	-6239.62	-4924.93	-3753.66	-2736.82	-1885.99	-1232.3	-720.825	-327.759	-14.0381
133.35	-994.873	-786.743	-568.848	-383.301	-201.416	-23.8037	147.705	317.383	484.619	648.193	809.937			133.35	-9219.36	-7727.66	-6256.1	-4919.43	-3753.05	-2749.02	-1912.84	-1220.09	-719.604	-317.993	18.3105
133.4	-992.432	-787.964	-569.458	-381.47	-198.364	-20.752	151.367	312.5	483.398	648.193	812.378			133.4	-9212.65	-7724.61	-6251.83	-4916.99	-3744.51	-2742.31	-1911.01	-1223.75	-701.294	-333.862	16.4795
133.45	-994.263	-784.912	-572.51	-380.859	-200.806	-21.9727	147.705	316.772	482.178	647.583	814.209			133.45	-9228.52	-7724.61	-6259.77	-4927.98	-3733.52	-2733.15	-1906.74	-1253.66	-718.384	-326.538	16.4795
133.5	-994.873	-787.354	-571.899	-381.47	-200.195	-20.752	148.315	314.941	485.84	644.531	810.547			133.5	-9218.14	-7728.27	-6237.79	-4923.71	-3751.22	-2725.22	-1911.62	-1236.57	-723.267	-320.435	28.0762
133.55	-994.873	-787.354	-570.679	-380.859	-198.364	-21.9727	150.146	314.941	485.229	648.804	809.326			133.55	-9218.14	-7734.38	-6242.68	-4916.38	-3757.93	-2733.15	-1909.79	-1239.62	-740.967	-330.2	13.4277
133.6	-994.263	-783.691	-571.289	-382.08	-201.416	-21.9727	151.367	316.162	483.398	648.193	808.716			133.6	-9229.74	-7739.87	-6254.27	-4927.37	-3760.38	-2750.85	-1897.58	-1243.9	-723.877	-307.007	4.27246
133.65	-992.432	-783.081	-570.068	-380.249	-200.195	-21.3623	149.536	315.552	483.398	644.531	809.937			133.65	-9241.33	-7738.65	-6248.17	-4928.59	-3739.62	-2741.7	-1900.63	-1221.31	-715.942	-311.279	14.6484
133.7	-995.483	-785.522	-571.289	-380.249	-199.585	-21.3623	147.705	314.941	482.788	646.973	811.157			133.7	-9248.05	-7725.22	-6249.39	-4899.9	-3745.73	-2733.15	-1922	-1235.35	-718.994	-325.317	-1.83105
133.75	-994.263	-786.133	-571.899	-382.08	-201.416	-23.1934	148.315	316.162	483.398	648.193	809.326			133.75	-9250.49	-7716.67	-6234.74	-4902.34	-3746.34	-2735.6	-1929.93	-1233.52	-695.19	-295.41	18.3105
133.8	-992.432	-783.691	-571.899	-382.08	-198.975	-24.4141	150.146	313.11	483.398	647.583	811.768			133.8	-9249.27	-7719.12	-6250	-4891.36	-3734.74	-2741.7	-1907.35	-1245.73	-716.553	-329.59	24.4141
133.85	-992.432	-784.912	-570.679	-383.301	-200.806	-23.1934	148.926	315.552	485.229	648.193	809.937			133.85	-9235.84	-7720.34	-6246.34	-4909.06	-3747.56	-2739.87	-1926.27	-1234.74	-711.06	-322.876	14.6484
133.9	-993.042	-786.133	-571.289	-381.47	-201.416	-20.1416	148.926	313.11	484.009	650.024	807.495			133.9	-9228.52	-7728.88	-6239.01	-4930.42	-3745.73	-2731.93	-1901.86	-1217.65	-691.528	-294.189	23.1934
133.95	-994.263	-785.522	-570.068	-379.639	-200.806	-21.9727	150.146	314.941	483.398	646.362	812.988			133.95	-9249.27	-7714.84	-6228.64	-4913.94	-3747.56	-2725.83	-1895.75	-1246.95	-721.436	-333.862	32.959
134	-993.042	-786.133	-571.289	-382.69	-199.585	-23.1934	148.315	318.604	482.178	646.362	811.768			134	-9246.22	-7729.49	-6240.84	-4915.16	-3759.77	-2751.46	-1908.57	-1226.81	-721.436	-340.576	27.4658
134.05	-994.263	-784.302	-570.068	-381.47	-198.975	-22.583	148.315	314.331	484.619	647.583	808.105			134.05	-9229.13	-7713.62	-6236.57	-4913.94	-3737.18	-2750.85	-1910.4	-1237.79	-728.76	-314.941	34.79
134.1	-991.821	-784.912	-571.899	-381.47	-198.364	-22.583	151.367	316.162	482.788	648.193	809.326			134.1	-9231.57	-7709.96	-6254.88	-4907.23	-3753.66	-2753.3	-1932.37	-1255.49	-736.694	-325.317	14.6484
134.15	-993.652	-784.302	-570.679	-382.08	-201.416	-22.583	149.536	317.993	482.788	647.583	809.937			134.15	-9230.96	-7725.22	-6263.43	-4915.16	-3735.96	-2750.85	-1896.97	-1223.14	-720.215	-297.852	20.1416
134.2	-996.094	-785.522	-568.848	-378.418	-201.416	-21.3623	149.536	313.11	484.619	644.531	811.768			134.2	-9232.79	-7717.29	-6239.01	-4928.59	-3744.51	-2733.15	-1909.18	-1226.81	-715.942	-303.345	26.2451
134.25	-993.652	-785.522	-572.51	-380.249	-199.585	-22.583	148.926	316.772	484.619	647.583	809.326			134.25	-9232.18	-7695.92	-6259.16	-4920.65	-3761.6	-2753.3	-1920.78	-1262.82	-715.942	-316.772	36.0107
134.3	-993.652	-783.081	-571.289	-383.911	-199.585	-24.4141	149.536	314.331	484.619	646.973	811.768			134.3	-9234.62	-7702.03	-6262.21	-4910.89	-3751.22	-2747.8	-1908.57	-1226.2	-711.06	-314.331	31.1279
134.35	-996.094	-784.912	-570.679	-380.859	-200.806	-21.9727	148.926	315.552	487.061	645.752	811.768			134.35	-9221.8	-7695.31	-6239.01	-4912.11	-3754.88	-2751.46	-1915.28	-1243.9	-742.188	-317.993	18.9209
134.4	-994.263	-787.354	-569.458	-382.69	-201.416	-20.1416	147.705	317.993	481.567	647.583	811.768			134.4	-9221.8	-7716.06	-6251.22	-4891.36	-3765.26	-2737.43	-1914.67	-1243.29	-723.877	-310.059	18.3105
134.45	-993.652	-784.912	-571.289	-379.028	-200.195	-21.9727	148.926	314.941	480.957	643.921	809.937			134.45	-9234.01	-7717.9	-6256.71	-4899.9	-3750.61	-2745.36	-1891.48	-1212.77	-719.604	-325.317	28.6865
134.5	-994.263	-783.691	-572.51	-379.028	-199.585	-23.1934	148.926	314.331	482.788	646.362	808.105			134.5	-9228.52	-7693.48	-6267.7	-4940.19	-3754.88	-2755.74	-1928.1	-1224.37	-728.149	-319.824	23.8037
134.55	-993.652	-782.471	-570.679	-382.69	-201.416	-21.3623	149.536	317.383	484.619	648.804	809.937			134.55	-9219.97	-7722.17	-6251.22	-4933.47	-3739.01	-2747.19	-1907.35	-1224.98	-709.839	-302.124	17.0898
134.6	-994.873	-784.302	-570.068	-382.69	-201.416	-22.583	147.705	314.941	484.619	646.362	811.157			134.6	-9224.85	-7722.78	-6241.46	-4922.49	-3746.95	-2748.41	-1909.79	-1234.13	-722.656	-314.941	14.6484
134.65	-994.873	-783.691	-568.848	-380.859	-199.585	-25.0244	148.926	314.941	484.619	645.752	808.716			134.65	-9212.04	-7714.84	-6235.96	-4931.03	-3745.12	-2764.89	-1936.65	-1246.34	-726.929	-318.604	34.79
134.7	-994.263	-783.691	-568.848	-380.859	-199.585	-23.8037	146.484	313.721	486.45	645.752	809.326			134.7	-9207.15	-7718.51	-6254.88	-4912.72	-3748.17	-2730.71	-1906.13	-1220.09	-728.149	-301.514	70.1904
134.75	-993.652	-786.743	-571.899	-380.249	-201.416	-23.1934	148.315	316.162	485.229	646.362	809.326			134.75	-9213.87	-7691.04	-6273.19	-4900.51	-3771.36	-2735.6	-1907.96	-1226.81	-725.098	-310.059	53.1006
134.8	-991.821	-784.302	-572.51	-380.249	-201.416	-21.3623	150.146	319.214	484.619	648.193	808.716			134.8	-9201.66	-7694.7	-6279.91	-4913.94	-3739.62	-2764.89	-1925.66	-1249.39	-712.891	-319.824	40.8936
134.85	-994.873	-784.912	-569.458	-380.249	-200.195	-23.1934	148.315	315.552	484.619	644.531	809.937			134.85	-9226.07	-7692.26	-6249.39	-4915.16	-3748.17	-2733.76	-1905.52	-1233.52	-715.942	-319.214	25.6348
134.9	-993.652	-786.743	-571.289	-380.859	-201.416	-21.3623	147.095	315.552	482.178	646.362	810.547			134.9	-9234.62	-7706.3	-6256.1	-4920.04	-3786.01	-2737.43	-1907.96	-1234.74	-721.436	-314.331	15.8691
134.95	-993.652	-784.302	-570.068	-379.639	-198.364	-22.583	148.315	316.772	485.229	645.752	809.326			134.95	-9212.04	-7728.27	-6256.71	-4928.59	-3735.35	-2753.91	-1930.54	-1220.7	-717.773	-302.734	17.0898
135	-993.652	-783.081	-571.899	-381.47	-199.585	-23.1934	148.315	313.721	485.84	648.193	810.547			135	-9229.74	-7721.56	-6255.49	-4935.3	-3743.9	-2748.41	-1911.62	-1224.37	-732.422	-313.721	17.7002
135.05	-992.432	-786.133	-571.289	-380.859	-201.416	-22.583	146.484	313.721	483.398	645.752	809.326			135.05	-9212.04	-7735.6	-6266.48	-4916.99	-3774.41	-2750.85	-1919.56	-1235.96	-733.032	-325.317	39.0625
135.1	-993.042	-783.691	-570.068	-381.47	-200.195	-23.1934	148.926	316.162	480.957	647.583	814.209			135.1	-9210.21	-7731.93	-6248.78	-4899.29	-3737.79	-2753.3	-1918.95	-1217.65	-719.604	-313.11	54.9316
135.15	-994.873	-783.691	-571.899	-382.69	-200.806	-23.8037	148.926	314.941	483.398	644.531	808.105			135.15	-9227.91	-7705.08	-6264.04	-4927.98	-3743.9	-2742.92	-1912.23	-1228.64	-731.812	-322.876	32.959
135.2	-993.042	-784.302	-570.679	-380.859	-200.195	-21.3623	148.315	317.383	483.398	646.973	809.937			135.2	-9220.58	-7715.45	-6248.17	-4910.28	-3754.27	-2747.8	-1912.84	-1238.4	-716.553	-331.421	41.5039
135.25	-994.263	-784.912	-573.12	-383.911	-198.364	-22.583	149.536	314.941	486.45	646.362	809.326			135.25	-9220.58	-7697.14	-6251.83	-4918.21	-3743.29	-2743.53	-1911.62	-1232.3	-699.463	-322.266	46.9971
135.3	-992.432	-787.354	-570.679	-380.249	-202.637	-21.3623	146.484	311.89	485.229	651.855	808.716			135.3	-9226.07	-7697.75	-6246.34	-4921.88	-3760.99	-2738.65	-1924.44	-1230.47	-734.863	-324.707	36.6211
135.35	-994.263	-784.302	-570.679	-380.249	-203.247	-23.1934	147.095	314.941	482.788	646.973	808.716			135.35	-9239.5	-7697.14	-6238.4	-4901.73	-3758.54	-2755.13	-1915.89	-1249.39	-721.436	-315.552	26.2451
135.4	-993.652	-786.743	-569.458	-382.08	-197.754	-23.8037	150.146	315.552	485.229	643.311	809.937			135.4	-9258.42	-7706.91	-6255.49	-4922.49	-3739.01	-2740.48	-1910.4	-1249.39	-702.515	-316.772	7.93457
135.45	-992.432	-785.522	-571.899	-378.418	-200.806	-22.583	147.095	316.162	482.788	648.193	810.547			135.45	-9224.85	-7716.06	-6239.01	-4931.03	-3763.43	-2757.57	-1914.06	-1249.39	-725.708	-324.097	4.88281
135.5	-994.873	-784.302	-570.068	-380.859	-200.195	-22.583	147.705	313.721	487.671	645.752	809.937			135.5	-9238.28	-7709.35	-6247.56	-4898.07	-3740.84	-2747.19	-1916.5	-1221.31	-729.37	-327.759	17.7002
135.55	-994.873	-783.691	-570.679	-382.69	-199.585	-23.8037	151.367	314.941	485.229	645.752	810.547			135.55	-9241.33	-7727.66	-6268.92	-4924.93	-3744.51	-2739.26	-1911.62	-1226.2	-734.253	-317.993	0.610352
135.6	-993.042	-783.081	-572.51	-380.859	-201.416	-22.583	150.146	315.552	480.957	646.362	808.105			135.6	-9222.41	-7711.79	-6231.08	-4914.55	-3765.26	-2750.24	-1904.91	-1242.07	-730.591	-316.772	7.32422
135.65	-996.094	-784.912	-570.068	-382.69	-200.806	-23.8037	149.536	314.941	484.619	645.142	809.937			135.65	-9237.67	-7700.2	-6245.12	-4901.73	-3740.84	-2756.35	-1917.11	-1223.14	-728.149	-310.669	26.8555
135.7	-992.432	-784.912	-569.458	-381.47	-200.195	-25.6348	150.146	319.214	482.178	649.414	809.937			135.7	-9244.38	-7733.15	-6270.14	-4919.43	-3759.77	-2744.14	-1921.39	-1243.29	-722.046	-307.007	32.3486
135.75	-992.432	-784.912	-571.289	-380.859	-202.026	-21.3623	146.484	317.383	482.788	645.142	810.547			135.75	-9261.47	-7713.01	-6253.66	-4901.12	-3752.44	-2754.52	-1895.75	-1240.84	-722.656	-296.021	27.4658
135.8	-994.873	-784.302	-568.848	-379.028	-201.416	-23.1934	144.653	310.669	483.398	643.921	809.326			135.8	-9243.77	-7708.13	-6262.82	-4909.06	-3741.46	-2744.75	-1909.79	-1229.25	-720.825	-303.345	6.71387
135.85	-995.483	-785.522	-571.899	-380.249	-201.416	-22.583	148.926	313.721	483.398	648.804	808.105			135.85	-9252.93	-7737.43	-6276.25	-4925.54	-3760.99	-2744.14	-1923.22	-1229.86	-732.422	-319.824	13.4277
135.9	-995.483	-783.691	-571.289	-381.47	-201.416	-23.8037	148.315	314.331	484.619	647.583	810.547			135.9	-9241.33	-7721.56	-6245.73	-4915.77	-3734.13	-2745.97	-1914.67	-1231.69	-725.708	-302.124	18.3105
135.95	-993.652	-783.691	-571.289	-381.47	-200.195	-21.3623	152.588	314.331	485.84	645.142	810.547			135.95	-9212.65	-7726.44	-6256.71	-4915.77	-3737.79	-2750.85	-1904.3	-1227.42	-717.163	-305.176	-4.88281
136	-993.042	-783.691	-570.679	-381.47	-202.637	-21.9727	147.705	312.5	483.398	647.583	809.326			136	-9221.19	-7739.26	-6251.22	-4910.28	-3757.32	-2745.97	-1915.89	-1220.7	-718.994	-305.786	0.610352
136.05	-994.873	-785.522	-571.899	-380.249	-199.585	-23.8037	147.095	316.772	484.009	647.583	810.547			136.05	-9221.19	-7716.06	-6251.22	-4915.16	-3753.05	-2740.48	-1912.84	-1218.26	-719.604	-327.148	-3.05176
136.1	-993.042	-786.743	-571.289	-381.47	-200.806	-23.1934	150.146	316.772	484.009	646.973	809.937			136.1	-9230.96	-7728.27	-6265.26	-4926.15	-3753.05	-2742.92	-1896.36	-1235.35	-717.163	-338.135	10.9863
136.15	-991.821	-783.691	-570.679	-380.859	-202.026	-18.9209	147.705	316.162	485.84	647.583	809.326			136.15	-9250.49	-7730.1	-6251.22	-4909.67	-3771.97	-2744.14	-1901.86	-1247.56	-709.229	-325.317	36.0107
136.2	-993.652	-784.912	-570.679	-381.47	-198.975	-21.9727	149.536	311.89	484.009	646.362	809.937			136.2	-9223.63	-7710.57	-6253.05	-4926.15	-3756.71	-2749.63	-1922	-1224.98	-712.891	-329.59	25.6348
136.25	-994.263	-782.471	-570.068	-380.249	-201.416	-25.6348	150.146	314.941	484.009	647.583	809.937			136.25	-9228.52	-7719.73	-6254.88	-4931.03	-3760.99	-2750.85	-1915.89	-1241.46	-714.722	-326.538	31.7383
136.3	-996.094	-782.471	-570.679	-381.47	-200.806	-20.752	148.926	315.552	483.398	647.583	809.326			136.3	-9230.35	-7722.78	-6250.61	-4906.62	-3746.95	-2745.97	-1915.89	-1235.35	-718.384	-314.941	21.3623
136.35	-994.263	-786.743	-570.679	-380.859	-200.195	-22.583	148.926	314.941	485.229	647.583	807.495			136.35	-9205.32	-7736.82	-6262.82	-4910.89	-3742.07	-2769.17	-1917.72	-1215.82	-728.149	-321.655	28.0762
136.4	-992.432	-784.912	-571.289	-379.639	-197.144	-21.9727	148.926	314.941	482.178	647.583	809.326			136.4	-9211.43	-7745.97	-6252.44	-4927.37	-3769.53	-2750.24	-1922.61	-1221.31	-724.487	-322.266	37.8418
136.45	-996.094	-784.302	-569.458	-382.69	-203.247	-20.752	148.315	315.552	485.84	645.752	811.157			136.45	-9231.57	-7736.82	-6256.1	-4923.1	-3751.22	-2751.46	-1915.89	-1228.64	-729.98	-317.993	39.0625
136.5	-994.263	-786.743	-571.289	-380.249	-201.416	-23.8037	151.978	314.331	483.398	645.752	808.716			136.5	-9229.13	-7726.44	-6253.05	-4929.2	-3744.51	-2760.62	-1925.05	-1223.14	-725.708	-319.214	43.335
136.55	-993.042	-786.133	-571.899	-383.911	-200.195	-19.5312	147.095	315.552	483.398	647.583	808.716			136.55	-9235.84	-7717.29	-6243.29	-4901.73	-3750.61	-2742.92	-1925.05	-1244.51	-729.37	-318.604	33.5693
136.6	-994.873	-784.912	-571.289	-380.249	-198.975	-19.5312	147.095	313.721	484.619	645.752	807.495			136.6	-9234.62	-7721.56	-6261.6	-4892.58	-3767.09	-2735.6	-1915.28	-1233.52	-728.149	-332.642	16.4795
136.65	-994.263	-786.743	-570.068	-377.808	-200.195	-26.8555	150.146	314.941	482.178	646.973	810.547			136.65	-9238.89	-7719.12	-6273.19	-4928.59	-3763.43	-2739.87	-1909.79	-1230.47	-728.149	-322.266	37.2314
136.7	-996.094	-784.302	-570.679	-385.132	-200.806	-23.1934	147.705	314.331	483.398	647.583	809.326			136.7	-9252.32	-7709.35	-6258.54	-4924.93	-3753.66	-2744.75	-1907.96	-1223.14	-704.346	-316.162	40.8936
136.75	-994.263	-784.302	-570.679	-377.197	-201.416	-21.9727	148.926	314.941	483.398	645.142	808.716			136.75	-9249.27	-7713.62	-6259.77	-4940.19	-3745.12	-2749.63	-1913.45	-1225.59	-711.67	-322.266	30.5176
136.8	-991.821	-784.912	-569.458	-381.47	-196.533	-22.583	150.757	316.162	485.84	646.973	809.937			136.8	-9248.66	-7722.17	-6239.62	-4931.03	-3756.1	-2737.43	-1913.45	-1239.01	-726.929	-313.11	41.5039
136.85	-994.263	-785.522	-568.237	-380.859	-202.026	-21.9727	148.926	313.721	485.229	645.142	809.326			136.85	-9241.94	-7721.56	-6237.18	-4911.5	-3760.99	-2752.08	-1908.57	-1207.28	-720.825	-317.383	15.8691
136.9	-994.263	-784.302	-570.679	-380.859	-202.026	-21.9727	150.146	313.721	482.178	648.193	809.937			136.9	-9237.06	-7719.73	-6246.95	-4920.04	-3748.78	-2754.52	-1918.33	-1219.48	-722.046	-327.759	34.79
136.95	-993.652	-786.133	-572.51	-380.859	-201.416	-21.3623	149.536	317.383	482.788	646.973	809.937			136.95	-9247.44	-7725.22	-6243.29	-4916.99	-3764.65	-2756.35	-1912.23	-1240.23	-717.773	-316.162	35.4004
137	-994.873	-786.133	-570.679	-379.639	-198.364	-21.3623	146.484	316.772	485.229	645.142	808.716			137	-9214.48	-7718.51	-6251.22	-4923.71	-3751.83	-2753.3	-1912.23	-1221.92	-726.929	-306.396	1.83105
137.05	-994.873	-785.522	-570.068	-378.418	-201.416	-23.8037	148.315	314.941	484.619	645.752	809.326			137.05	-9221.8	-7711.18	-6256.1	-4916.99	-3755.49	-2745.36	-1923.83	-1245.73	-732.422	-303.345	28.0762
137.1	-994.873	-780.029	-569.458	-383.301	-202.026	-22.583	150.146	313.721	484.619	647.583	808.105			137.1	-9229.74	-7691.04	-6259.77	-4909.06	-3749.39	-2746.58	-1921.39	-1216.43	-726.318	-293.579	14.0381
137.15	-992.432	-787.354	-569.458	-383.911	-201.416	-20.752	149.536	314.331	483.398	646.973	811.157			137.15	-9229.13	-7707.52	-6271.36	-4920.04	-3735.35	-2743.53	-1926.27	-1223.14	-711.06	-321.045	20.1416
137.2	-993.652	-784.912	-570.068	-379.639	-200.195	-24.4141	148.315	315.552	482.178	648.193	810.547			137.2	-9225.46	-7708.13	-6254.88	-4927.37	-3754.27	-2750.24	-1915.89	-1238.4	-709.839	-310.669	26.8555
137.25	-994.873	-783.081	-567.627	-380.859	-200.195	-23.8037	148.926	316.162	484.619	646.362	808.105			137.25	-9231.57	-7718.51	-6249.39	-4937.13	-3760.38	-2737.43	-1907.96	-1223.75	-724.487	-310.059	19.5312
137.3	-994.263	-784.912	-568.848	-383.301	-199.585	-22.583	147.705	314.331	483.398	648.193	806.885			137.3	-9244.38	-7726.44	-6253.66	-4925.54	-3759.16	-2736.82	-1917.72	-1231.08	-710.449	-303.345	32.959
137.35	-991.821	-786.133	-574.341	-382.08	-199.585	-21.9727	147.095	314.941	484.619	646.362	809.937			137.35	-9243.16	-7721.56	-6265.87	-4923.71	-3762.21	-2745.36	-1908.57	-1228.64	-719.604	-302.124	16.4795
137.4	-997.314	-782.471	-567.627	-380.859	-201.416	-20.1416	148.315	312.5	482.788	646.973	809.937			137.4	-9240.72	-7711.79	-6257.32	-4914.55	-3752.44	-2755.74	-1906.13	-1229.86	-718.994	-303.955	6.71387
137.45	-996.094	-786.133	-570.679	-380.249	-200.806	-21.3623	147.705	315.552	481.567	645.142	811.768			137.45	-9245	-7709.96	-6268.92	-4907.23	-3733.52	-2750.24	-1906.74	-1223.75	-727.539	-315.552	26.8555
137.5	-993.042	-784.912	-571.899	-380.249	-200.806	-23.1934	147.705	315.552	485.229	645.142	811.157			137.5	-9245	-7708.74	-6261.6	-4920.04	-3749.39	-2749.02	-1915.89	-1232.3	-708.618	-337.524	27.4658
137.55	-993.652	-787.354	-571.289	-381.47	-200.806	-23.1934	148.926	317.383	485.229	648.193	807.495			137.55	-9232.18	-7717.9	-6259.16	-4905.4	-3752.44	-2746.58	-1921.39	-1226.81	-713.501	-325.928	15.8691
137.6	-993.042	-786.133	-571.899	-380.249	-200.195	-21.9727	150.146	317.993	485.84	646.362	808.716			137.6	-9216.31	-7703.25	-6267.7	-4919.43	-3756.71	-2736.82	-1919.56	-1230.47	-712.28	-316.162	23.1934
137.65	-994.263	-786.743	-570.679	-380.859	-201.416	-20.752	150.146	311.89	484.009	646.362	809.937			137.65	-9234.01	-7704.47	-6252.44	-4926.76	-3760.38	-2755.13	-1909.79	-1222.53	-716.553	-333.252	9.15527
137.7	-995.483	-787.354	-570.068	-379.028	-198.975	-23.1934	149.536	315.552	483.398	646.973	809.937			137.7	-9237.06	-7694.09	-6264.04	-4915.77	-3740.84	-2749.02	-1921.39	-1226.81	-717.163	-319.824	1.2207
137.75	-993.652	-784.302	-570.679	-380.859	-198.975	-24.4141	148.315	317.383	484.619	645.142	807.495			137.75	-9224.24	-7704.47	-6239.62	-4945.68	-3754.88	-2742.31	-1923.22	-1237.79	-719.604	-327.759	-17.7002
137.8	-992.432	-784.912	-570.068	-381.47	-200.806	-23.1934	150.146	316.162	482.788	647.583	806.885			137.8	-9225.46	-7687.38	-6243.29	-4913.94	-3749.39	-2752.69	-1909.18	-1220.09	-726.318	-324.097	7.93457
137.85	-994.263	-786.743	-570.068	-380.859	-200.195	-21.3623	148.926	315.552	484.009	646.362	808.716			137.85	-9228.52	-7679.44	-6252.44	-4927.37	-3743.9	-2754.52	-1920.78	-1236.57	-721.436	-316.772	6.10352
137.9	-996.094	-784.302	-570.679	-380.249	-201.416	-21.9727	150.757	311.89	485.229	648.193	809.326			137.9	-9210.21	-7693.48	-6240.84	-4937.74	-3746.34	-2745.36	-1906.74	-1239.01	-724.487	-328.979	-4.88281
137.95	-993.652	-784.302	-569.458	-379.639	-201.416	-21.9727	147.095	314.941	484.009	646.973	809.326			137.95	-9208.98	-7690.43	-6267.7	-4904.79	-3748.17	-2736.21	-1906.13	-1221.31	-714.111	-328.369	6.71387
138	-993.652	-784.302	-570.679	-381.47	-198.975	-21.9727	150.757	316.162	483.398	643.921	808.105			138	-9198	-7701.42	-6249.39	-4934.69	-3745.73	-2738.65	-1934.2	-1223.75	-709.839	-332.642	22.583
138.05	-993.042	-785.522	-571.899	-382.08	-199.585	-21.3623	150.146	314.941	484.619	646.362	808.716			138.05	-9194.95	-7704.47	-6256.71	-4916.38	-3762.21	-2749.02	-1925.66	-1229.86	-707.397	-314.941	7.93457
138.1	-992.432	-784.912	-569.458	-381.47	-202.026	-21.3623	148.315	315.552	485.229	648.804	810.547			138.1	-9225.46	-7709.96	-6243.9	-4909.67	-3759.16	-2736.21	-1915.89	-1231.08	-713.501	-320.435	20.752
138.15	-993.652	-784.912	-571.289	-380.249	-201.416	-23.8037	150.146	314.941	484.009	646.362	809.937			138.15	-9215.09	-7727.66	-6241.46	-4929.81	-3759.16	-2743.53	-1914.06	-1238.4	-701.904	-330.2	17.0898
138.2	-993.042	-784.912	-570.679	-380.859	-198.364	-23.8037	149.536	317.383	480.957	648.193	806.885			138.2	-9235.84	-7714.84	-6246.95	-4910.89	-3770.75	-2758.18	-1910.4	-1228.03	-725.098	-319.824	-5.49316
138.25	-992.432	-785.522	-570.679	-381.47	-200.195	-22.583	147.095	314.331	485.229	646.973	810.547			138.25	-9226.07	-7717.9	-6233.52	-4926.76	-3755.49	-2739.26	-1916.5	-1226.81	-733.032	-317.383	17.0898
138.3	-994.263	-784.302	-571.289	-381.47	-200.806	-23.1934	150.146	314.941	484.619	646.973	812.378			138.3	-9219.97	-7717.29	-6261.6	-4918.82	-3755.49	-2747.19	-1901.86	-1224.98	-708.618	-327.759	7.32422
138.35	-995.483	-784.912	-570.679	-380.249	-201.416	-23.1934	149.536	316.162	483.398	646.973	810.547			138.35	-9225.46	-7698.97	-6250	-4903.56	-3742.07	-2748.41	-1914.06	-1216.43	-718.384	-319.214	5.49316
138.4	-995.483	-786.743	-570.068	-380.249	-199.585	-21.3623	148.315	314.941	485.84	645.142	812.378			138.4	-9230.35	-7710.57	-6242.68	-4917.6	-3771.36	-2728.88	-1919.56	-1222.53	-722.046	-312.5	0
138.45	-994.263	-786.133	-570.679	-380.249	-199.585	-23.8037	149.536	314.331	484.009	645.752	808.105			138.45	-9235.84	-7710.57	-6254.27	-4932.25	-3757.32	-2749.02	-1898.8	-1232.91	-717.163	-311.89	2.44141
138.5	-994.263	-786.743	-570.679	-380.859	-198.975	-20.752	148.926	314.941	482.178	645.752	808.105			138.5	-9248.66	-7700.81	-6251.83	-4928.59	-3745.12	-2742.92	-1915.89	-1242.07	-710.449	-320.435	15.8691
138.55	-993.652	-786.133	-570.679	-381.47	-200.806	-20.1416	150.146	315.552	485.229	645.752	807.495			138.55	-9230.96	-7692.87	-6264.65	-4932.86	-3759.16	-2758.79	-1918.33	-1238.4	-729.37	-318.604	16.4795
138.6	-992.432	-786.133	-570.679	-380.859	-200.806	-23.1934	150.146	316.162	483.398	648.193	806.885			138.6	-9213.87	-7701.42	-6259.77	-4922.49	-3741.46	-2750.24	-1918.95	-1221.92	-712.28	-332.642	11.5967
138.65	-994.263	-785.522	-570.679	-380.249	-200.195	-21.9727	148.926	314.941	480.957	645.752	810.547			138.65	-9230.35	-7709.96	-6241.46	-4910.28	-3749.39	-2739.87	-1930.54	-1232.91	-722.656	-334.473	30.5176
138.7	-994.263	-784.302	-573.12	-380.859	-200.195	-23.8037	148.315	316.162	485.229	647.583	805.664			138.7	-9218.75	-7709.35	-6256.1	-4913.94	-3746.95	-2745.36	-1915.28	-1249.39	-723.877	-317.383	22.583
138.75	-994.873	-784.912	-571.289	-381.47	-198.364	-21.3623	148.926	314.941	485.229	646.973	808.716			138.75	-9230.96	-7719.12	-6254.88	-4901.73	-3759.77	-2737.43	-1911.01	-1245.12	-697.021	-329.59	3.66211
138.8	-995.483	-783.691	-569.458	-382.08	-198.975	-20.1416	150.146	314.941	483.398	647.583	811.768			138.8	-9215.7	-7702.03	-6258.54	-4910.28	-3762.82	-2747.19	-1909.79	-1226.81	-723.877	-311.279	31.7383
138.85	-996.704	-783.081	-568.848	-380.249	-198.975	-22.583	148.315	315.552	482.788	645.752	805.664			138.85	-9238.28	-7714.84	-6270.75	-4909.06	-3741.46	-2749.63	-1907.35	-1224.98	-728.76	-330.2	26.2451
138.9	-995.483	-786.743	-570.068	-382.08	-200.806	-21.3623	148.315	315.552	482.178	644.531	807.495			138.9	-9219.97	-7698.36	-6260.99	-4902.95	-3762.82	-2752.08	-1920.78	-1255.49	-720.215	-326.538	21.9727
138.95	-993.042	-785.522	-570.068	-380.859	-198.975	-21.3623	149.536	315.552	483.398	645.142	810.547			138.95	-9203.49	-7692.87	-6248.17	-4933.47	-3763.43	-2761.23	-1916.5	-1248.17	-731.812	-314.331	38.4521
139	-994.873	-785.522	-570.068	-379.028	-198.975	-23.1934	150.146	316.772	482.178	645.142	806.274			139	-9202.88	-7711.79	-6252.44	-4919.43	-3753.66	-2748.41	-1898.8	-1227.42	-722.656	-323.486	50.0488
139.05	-996.094	-785.522	-570.068	-380.859	-198.975	-20.752	147.705	316.772	483.398	643.921	807.495			139.05	-9201.66	-7703.86	-6246.95	-4926.15	-3746.34	-2738.04	-1912.23	-1235.96	-724.487	-303.955	15.8691
139.1	-991.821	-786.743	-571.899	-380.249	-201.416	-19.5312	149.536	315.552	480.957	645.752	808.105			139.1	-9234.01	-7711.18	-6257.93	-4912.11	-3753.66	-2753.3	-1913.45	-1234.74	-723.877	-308.228	-0.610352
139.15	-994.263	-784.302	-571.289	-380.249	-200.195	-22.583	151.367	315.552	481.567	645.142	805.664			139.15	-9252.32	-7711.79	-6252.44	-4899.9	-3750.61	-2751.46	-1928.1	-1233.52	-719.604	-333.252	5.49316
139.2	-996.094	-784.302	-571.289	-381.47	-200.195	-22.583	150.146	314.331	484.009	643.311	807.495			139.2	-9245.61	-7722.17	-6259.77	-4925.54	-3746.95	-2750.24	-1923.22	-1232.3	-714.111	-319.824	6.10352
139.25	-993.652	-785.522	-568.237	-380.249	-200.806	-21.3623	150.757	314.331	484.009	645.752	808.105			139.25	-9259.03	-7714.84	-6243.29	-4915.16	-3757.32	-2750.24	-1910.4	-1236.57	-714.111	-307.007	9.15527
139.3	-994.263	-786.743	-570.068	-381.47	-198.975	-21.9727	147.095	313.721	482.178	643.921	806.274			139.3	-9250.49	-7723.39	-6231.69	-4920.65	-3762.21	-2741.09	-1926.88	-1215.82	-714.722	-332.031	26.2451
139.35	-996.094	-784.912	-570.679	-381.47	-200.195	-22.583	150.146	314.331	484.009	642.7	808.105			139.35	-9257.81	-7715.45	-6234.74	-4923.71	-3748.17	-2741.7	-1915.89	-1240.23	-737.915	-330.2	4.27246
139.4	-993.042	-785.522	-570.068	-380.249	-198.975	-21.3623	148.315	316.162	483.398	646.362	808.105			139.4	-9249.27	-7728.27	-6237.79	-4907.23	-3751.83	-2759.4	-1910.4	-1235.96	-717.773	-314.331	6.71387
139.45	-993.652	-784.302	-569.458	-381.47	-199.585	-19.5312	150.146	314.941	480.957	645.142	808.716			139.45	-9248.05	-7745.97	-6256.1	-4922.49	-3743.29	-2732.54	-1914.67	-1225.59	-713.501	-316.162	-6.10352
139.5	-994.873	-784.302	-568.848	-380.859	-201.416	-22.583	150.146	313.11	484.619	644.531	808.716			139.5	-9249.88	-7729.49	-6254.27	-4928.59	-3761.6	-2734.99	-1913.45	-1228.64	-723.877	-326.538	6.10352
139.55	-994.873	-784.302	-570.068	-380.249	-200.195	-23.8037	145.874	315.552	482.178	645.142	806.885			139.55	-9242.55	-7728.88	-6245.12	-4918.82	-3760.99	-2770.39	-1910.4	-1237.18	-703.735	-321.655	7.32422
139.6	-993.652	-781.86	-571.289	-382.08	-198.364	-23.1934	148.315	313.11	484.009	645.142	807.495			139.6	-9229.74	-7720.34	-6246.34	-4909.67	-3748.78	-2750.24	-1915.28	-1228.03	-721.436	-325.317	-7.93457
139.65	-994.873	-784.302	-569.458	-379.028	-200.195	-21.9727	150.757	313.11	483.398	645.752	807.495			139.65	-9250.49	-7721.56	-6261.6	-4921.88	-3732.91	-2764.28	-1913.45	-1235.35	-722.656	-319.214	10.376
139.7	-994.263	-786.743	-570.679	-383.301	-198.975	-20.1416	145.874	314.331	480.957	645.142	808.716			139.7	-9259.03	-7715.45	-6251.83	-4922.49	-3756.71	-2722.78	-1941.53	-1230.47	-719.604	-327.148	5.49316
139.75	-993.652	-783.691	-568.848	-382.69	-201.416	-25.0244	148.315	311.89	482.178	646.362	808.105			139.75	-9258.42	-7728.27	-6259.16	-4919.43	-3754.27	-2726.44	-1912.23	-1222.53	-726.929	-328.979	-6.71387
139.8	-994.263	-785.522	-570.068	-379.639	-198.364	-23.8037	147.095	314.941	482.178	645.142	806.885			139.8	-9273.07	-7738.65	-6250.61	-4912.11	-3762.21	-2767.94	-1903.08	-1231.08	-712.28	-323.486	7.32422
139.85	-993.652	-783.081	-570.679	-380.249	-197.754	-18.9209	145.264	316.162	482.788	646.362	806.274			139.85	-9243.16	-7725.22	-6241.46	-4931.03	-3751.22	-2739.26	-1925.05	-1233.52	-719.604	-313.721	13.4277
139.9	-993.652	-785.522	-569.458	-381.47	-199.585	-26.2451	149.536	311.89	482.788	646.973	808.716			139.9	-9262.7	-7736.82	-6263.43	-4921.26	-3741.46	-2740.48	-1915.28	-1229.86	-720.825	-302.124	-5.49316
139.95	-993.652	-786.743	-573.73	-379.028	-200.195	-22.583	148.315	314.331	483.398	646.973	808.105			139.95	-9255.37	-7749.63	-6260.99	-4907.23	-3763.43	-2755.74	-1911.01	-1223.75	-719.604	-339.966	-12.207
140	-993.042	-783.081	-570.679	-380.859	-203.247	-23.1934	148.926	314.941	482.788	641.479	806.885			140	-9243.77	-7714.84	-6268.31	-4932.86	-3762.82	-2744.14	-1903.69	-1221.92	-711.67	-332.642	-3.05176
140.05	-994.873	-784.302	-570.679	-381.47	-200.195	-25.6348	150.757	313.721	482.788	642.09	805.664			140.05	-9268.19	-7725.83	-6264.65	-4923.71	-3757.93	-2747.19	-1903.69	-1240.84	-713.501	-307.007	-12.207
140.1	-991.211	-785.522	-571.899	-383.301	-201.416	-22.583	145.874	316.162	482.788	646.973	805.054			140.1	-9236.45	-7730.71	-6260.38	-4920.04	-3739.62	-2763.06	-1912.23	-1229.86	-744.629	-308.838	-11.5967
140.15	-993.652	-783.691	-569.458	-381.47	-203.247	-22.583	150.146	314.941	484.009	645.142	805.664			140.15	-9243.16	-7718.51	-6267.7	-4933.47	-3757.93	-2738.65	-1911.01	-1245.12	-711.67	-314.941	-10.9863
140.2	-997.925	-786.743	-568.848	-380.859	-201.416	-23.8037	147.705	313.11	482.178	644.531	805.054			140.2	-9246.22	-7732.54	-6261.6	-4912.11	-3759.16	-2755.13	-1909.79	-1229.25	-714.111	-313.11	-11.5967
140.25	-993.652	-786.743	-570.068	-379.639	-202.026	-22.583	145.874	315.552	484.009	644.531	806.274			140.25	-9221.8	-7722.17	-6256.71	-4929.2	-3751.22	-2758.18	-1911.62	-1226.2	-736.694	-310.669	-7.32422
140.3	-994.263	-784.912	-571.289	-379.639	-201.416	-25.0244	148.315	316.772	483.398	644.531	810.547			140.3	-9234.01	-7733.15	-6266.48	-4920.65	-3770.14	-2738.04	-1914.06	-1228.03	-720.825	-327.759	-14.6484
140.35	-996.094	-783.081	-570.679	-383.911	-198.364	-24.4141	148.315	313.11	483.398	643.311	810.547			140.35	-9226.68	-7716.67	-6251.83	-4916.99	-3764.04	-2747.19	-1907.96	-1240.23	-716.553	-332.031	-14.0381
140.4	-995.483	-784.912	-569.458	-383.301	-202.026	-20.752	148.315	313.721	481.567	642.09	806.274			140.4	-9245.61	-7714.84	-6256.1	-4936.52	-3751.22	-2762.45	-1923.83	-1232.91	-737.305	-311.89	-17.0898
140.45	-996.704	-784.302	-573.73	-379.639	-202.637	-23.8037	149.536	313.721	480.347	642.09	809.326			140.45	-9235.84	-7718.51	-6243.9	-4918.82	-3754.27	-2750.85	-1917.72	-1228.64	-715.942	-310.059	1.2207
140.5	-992.432	-785.522	-571.899	-382.69	-199.585	-23.8037	148.926	313.721	481.567	645.752	808.105			140.5	-9245	-7708.74	-6242.68	-4907.23	-3736.57	-2736.82	-1923.22	-1239.01	-711.06	-319.214	7.32422
140.55	-992.432	-785.522	-569.458	-380.859	-201.416	-21.9727	148.926	314.941	482.178	648.193	804.443			140.55	-9248.66	-7708.74	-6240.84	-4940.8	-3752.44	-2738.04	-1928.71	-1245.73	-733.032	-332.642	-2.44141
140.6	-993.652	-784.302	-573.12	-382.08	-198.364	-23.1934	149.536	313.721	479.126	646.973	807.495			140.6	-9247.44	-7714.23	-6248.17	-4919.43	-3748.17	-2745.97	-1903.08	-1230.47	-726.929	-317.383	12.8174
140.65	-993.042	-785.522	-570.068	-382.08	-200.806	-23.1934	147.705	311.89	482.178	643.921	809.937			140.65	-9255.37	-7707.52	-6242.68	-4910.89	-3760.38	-2742.92	-1936.04	-1230.47	-733.643	-318.604	11.5967
140.7	-994.873	-787.354	-568.848	-379.028	-202.637	-23.8037	148.926	316.162	484.619	643.311	807.495			140.7	-9259.64	-7727.66	-6250.61	-4941.41	-3768.92	-2748.41	-1906.13	-1246.95	-718.994	-327.148	4.88281
140.75	-993.652	-786.743	-572.51	-380.859	-199.585	-24.4141	147.705	314.331	484.619	642.7	804.443			140.75	-9267.58	-7730.1	-6247.56	-4915.77	-3751.83	-2753.3	-1915.28	-1237.79	-720.215	-327.759	14.0381
140.8	-995.483	-783.691	-573.12	-381.47	-197.754	-22.583	147.705	313.11	484.009	643.311	806.885			140.8	-9262.08	-7730.71	-6246.34	-4933.47	-3742.07	-2739.87	-1901.25	-1245.12	-719.604	-321.045	9.15527
140.85	-996.094	-786.133	-572.51	-379.639	-201.416	-21.9727	148.315	312.5	484.619	645.142	805.664			140.85	-9262.7	-7716.06	-6246.95	-4912.11	-3756.71	-2751.46	-1894.53	-1248.78	-710.449	-327.759	28.0762
140.9	-994.263	-786.133	-572.51	-382.69	-202.026	-20.1416	147.095	311.89	480.347	645.752	806.885			140.9	-9268.19	-7712.4	-6261.6	-4898.07	-3734.74	-2751.46	-1918.95	-1221.92	-714.722	-327.148	34.79
140.95	-996.704	-786.743	-569.458	-382.08	-201.416	-22.583	146.484	318.604	480.957	645.752	809.326			140.95	-9265.75	-7704.47	-6253.05	-4918.21	-3751.83	-2713.01	-1911.01	-1223.75	-733.643	-316.162	23.1934
141	-996.094	-787.354	-573.12	-380.249	-199.585	-25.0244	144.653	314.331	482.178	644.531	808.105			141	-9268.8	-7712.4	-6257.93	-4909.67	-3759.16	-2742.31	-1915.28	-1254.88	-734.863	-308.838	17.0898
141.05	-994.263	-784.912	-570.068	-381.47	-197.144	-21.9727	143.433	314.331	484.619	645.142	806.885			141.05	-9274.29	-7712.4	-6269.53	-4916.38	-3765.87	-2753.91	-1919.56	-1241.46	-735.474	-298.462	-10.376
141.1	-995.483	-787.354	-570.679	-382.08	-201.416	-23.8037	146.484	312.5	482.178	644.531	807.495			141.1	-9255.37	-7705.69	-6266.48	-4933.47	-3762.82	-2742.92	-1922.61	-1234.74	-723.877	-303.345	-9.15527
141.15	-994.263	-787.964	-571.899	-380.859	-198.975	-23.8037	152.588	311.279	480.957	645.142	808.716			141.15	-9263.92	-7713.62	-6254.27	-4917.6	-3755.49	-2756.96	-1929.32	-1235.96	-732.422	-310.059	-10.9863
141.2	-996.704	-786.743	-568.848	-382.08	-202.637	-25.0244	151.978	313.721	482.178	646.362	806.885			141.2	-9283.45	-7714.84	-6255.49	-4926.15	-3750.61	-2753.3	-1914.67	-1242.68	-740.967	-318.604	-7.32422
141.25	-994.873	-786.743	-571.899	-382.08	-201.416	-25.6348	147.705	314.331	483.398	644.531	807.495			141.25	-9270.63	-7706.3	-6254.27	-4914.55	-3746.95	-2756.35	-1915.89	-1240.23	-716.553	-320.435	7.32422
141.3	-993.652	-785.522	-571.899	-382.08	-200.195	-23.1934	148.315	316.162	479.736	644.531	807.495			141.3	-9249.27	-7710.57	-6246.34	-4908.45	-3761.6	-2761.84	-1924.44	-1231.08	-721.436	-317.383	23.8037
141.35	-994.873	-783.081	-573.12	-382.69	-202.026	-23.8037	147.095	315.552	482.788	644.531	809.326			141.35	-9263.31	-7706.91	-6271.36	-4934.69	-3764.65	-2740.48	-1905.52	-1241.46	-723.267	-310.669	19.5312
141.4	-998.535	-786.743	-571.289	-382.69	-202.026	-19.5312	145.264	313.721	481.567	644.531	808.105			141.4	-9235.23	-7698.97	-6246.95	-4936.52	-3765.26	-2739.26	-1914.67	-1240.84	-718.994	-321.655	21.3623
141.45	-994.873	-787.354	-568.848	-382.08	-200.806	-21.9727	147.705	314.331	484.009	642.7	806.885			141.45	-9263.92	-7700.81	-6267.09	-4907.23	-3745.12	-2744.75	-1907.96	-1228.64	-718.384	-310.669	16.4795
141.5	-996.704	-783.691	-568.848	-382.08	-203.857	-22.583	149.536	313.11	482.788	645.752	807.495			141.5	-9274.9	-7699.58	-6257.32	-4915.77	-3762.21	-2748.41	-1915.89	-1246.95	-708.618	-316.162	12.207
141.55	-996.094	-786.133	-574.341	-382.08	-198.364	-22.583	148.926	313.721	482.788	646.973	808.105			141.55	-9263.31	-7684.33	-6258.54	-4918.82	-3751.22	-2745.97	-1922.61	-1235.35	-718.994	-313.721	31.7383
141.6	-993.042	-785.522	-571.289	-382.69	-200.806	-20.752	148.315	313.721	481.567	644.531	803.223			141.6	-9267.58	-7705.69	-6253.05	-4913.94	-3757.32	-2741.7	-1911.01	-1234.74	-725.098	-305.176	31.1279
141.65	-995.483	-785.522	-572.51	-382.69	-202.026	-24.4141	149.536	314.941	482.178	645.142	805.054			141.65	-9279.17	-7706.3	-6251.22	-4915.16	-3768.92	-2743.53	-1917.72	-1234.13	-719.604	-316.772	16.4795
141.7	-994.873	-785.522	-572.51	-384.521	-198.975	-22.583	148.315	313.11	482.788	644.531	806.274			141.7	-9254.15	-7692.87	-6264.04	-4901.73	-3754.88	-2743.53	-1907.96	-1246.95	-721.436	-333.252	21.9727
141.75	-994.263	-784.912	-570.068	-387.573	-199.585	-23.1934	145.874	312.5	481.567	646.973	806.274			141.75	-9269.41	-7717.29	-6235.96	-4902.34	-3754.88	-2739.87	-1903.08	-1242.68	-728.76	-314.941	23.1934
141.8	-995.483	-786.743	-571.899	-381.47	-202.637	-23.8037	147.705	313.11	480.957	643.921	808.105			141.8	-9265.14	-7724.61	-6252.44	-4915.16	-3744.51	-2736.82	-1900.63	-1231.08	-714.722	-323.486	13.4277
141.85	-997.314	-784.912	-572.51	-376.587	-203.857	-23.1934	149.536	312.5	480.347	643.921	806.885			141.85	-9266.97	-7722.78	-6264.65	-4918.21	-3753.66	-2741.09	-1914.06	-1229.25	-725.708	-323.486	19.5312
141.9	-996.704	-785.522	-571.899	-384.521	-199.585	-24.4141	147.095	312.5	481.567	644.531	806.885			141.9	-9277.95	-7713.01	-6264.04	-4909.06	-3758.54	-2735.6	-1921.39	-1232.3	-712.28	-316.772	-1.2207
141.95	-995.483	-787.964	-574.341	-379.639	-201.416	-22.583	146.484	312.5	480.957	642.7	808.716			141.95	-9254.15	-7724	-6259.77	-4915.77	-3737.79	-2747.19	-1912.23	-1237.79	-703.735	-322.876	-4.27246
142	-994.873	-789.185	-572.51	-382.69	-201.416	-22.583	148.926	316.162	482.178	646.973	805.054			142	-9242.55	-7713.01	-6254.88	-4915.16	-3753.66	-2750.24	-1909.18	-1237.79	-727.539	-304.565	-3.66211
142.05	-994.873	-787.964	-567.017	-384.521	-200.806	-22.583	147.095	313.721	479.736	643.311	806.885			142.05	-9245	-7706.3	-6242.07	-4924.32	-3758.54	-2747.19	-1912.84	-1238.4	-715.942	-311.279	-1.2207
142.1	-995.483	-787.354	-568.237	-383.301	-199.585	-20.1416	147.095	314.941	480.957	645.752	808.716			142.1	-9243.16	-7714.23	-6253.66	-4929.2	-3749.39	-2750.24	-1915.28	-1234.74	-731.201	-310.669	6.10352
142.15	-997.314	-787.964	-569.458	-381.47	-203.247	-23.8037	147.095	313.721	482.788	645.142	806.274			142.15	-9267.58	-7719.12	-6254.88	-4938.35	-3755.49	-2741.09	-1937.26	-1231.08	-730.591	-314.331	-10.376
142.2	-994.873	-788.574	-570.679	-379.639	-200.806	-25.0244	146.484	315.552	482.178	645.142	806.885			142.2	-9275.51	-7710.57	-6259.77	-4922.49	-3754.27	-2738.04	-1928.71	-1227.42	-728.149	-328.369	-12.8174
142.25	-996.094	-784.912	-572.51	-383.911	-200.195	-23.1934	148.926	313.11	484.009	643.921	804.443			142.25	-9259.64	-7731.93	-6264.65	-4927.98	-3754.88	-2752.69	-1907.35	-1255.49	-713.501	-332.031	0.610352
142.3	-996.094	-784.912	-570.679	-382.08	-202.026	-25.6348	148.315	314.331	480.957	643.921	807.495			142.3	-9307.25	-7730.1	-6255.49	-4930.42	-3763.43	-2755.13	-1926.27	-1247.56	-718.994	-328.369	-1.83105
142.35	-996.094	-786.743	-572.51	-380.859	-202.026	-22.583	147.095	312.5	480.957	644.531	807.495			142.35	-9274.29	-7711.18	-6240.23	-4927.37	-3750.61	-2754.52	-1917.72	-1241.46	-734.863	-321.045	6.10352
142.4	-997.925	-786.133	-572.51	-380.859	-201.416	-23.1934	148.315	313.721	484.009	644.531	805.054			142.4	-9274.9	-7706.91	-6251.83	-4932.25	-3753.05	-2751.46	-1906.74	-1240.84	-715.332	-305.786	5.49316
142.45	-997.925	-784.302	-572.51	-382.08	-201.416	-23.8037	148.926	313.11	482.788	643.921	808.105			142.45	-9278.56	-7704.47	-6272.58	-4918.82	-3756.71	-2752.08	-1910.4	-1232.3	-720.215	-314.941	3.66211
142.5	-997.314	-787.964	-571.289	-380.859	-200.806	-21.3623	150.146	313.721	482.178	645.752	808.716			142.5	-9255.37	-7714.84	-6273.19	-4910.89	-3759.16	-2743.53	-1928.1	-1231.08	-731.201	-325.317	-2.44141
142.55	-994.263	-788.574	-571.289	-381.47	-200.195	-23.8037	148.926	315.552	482.788	643.921	805.054			142.55	-9259.03	-7701.42	-6261.6	-4924.32	-3757.32	-2750.85	-1925.66	-1226.81	-725.708	-324.707	2.44141
142.6	-991.211	-786.743	-571.289	-382.08	-200.195	-20.752	146.484	313.11	482.178	645.752	805.664			142.6	-9266.36	-7686.16	-6260.99	-4921.88	-3752.44	-2754.52	-1918.33	-1250.61	-722.046	-313.721	36.0107
142.65	-997.925	-785.522	-572.51	-380.859	-200.806	-23.1934	147.705	313.11	479.736	643.921	808.716			142.65	-9251.1	-7700.2	-6275.63	-4931.03	-3754.88	-2752.69	-1903.69	-1232.91	-718.384	-312.5	49.4385
142.7	-994.873	-786.743	-570.679	-380.859	-202.637	-26.8555	149.536	314.331	485.229	643.311	805.054			142.7	-9269.41	-7706.3	-6277.47	-4932.86	-3750.61	-2742.92	-1917.72	-1237.18	-736.084	-305.176	30.5176
142.75	-996.094	-787.354	-570.679	-382.69	-200.195	-21.3623	149.536	311.89	482.178	646.362	808.105			142.75	-9266.97	-7714.23	-6277.47	-4925.54	-3761.6	-2749.02	-1918.95	-1234.13	-718.994	-310.059	26.8555
142.8	-997.314	-787.964	-571.289	-382.69	-200.806	-23.1934	148.315	314.941	483.398	641.479	806.274			142.8	-9280.4	-7700.81	-6254.88	-4923.71	-3756.71	-2742.92	-1915.28	-1239.01	-719.604	-336.914	33.5693
142.85	-995.483	-784.912	-573.12	-380.249	-201.416	-23.8037	148.315	314.331	484.009	646.362	806.885			142.85	-9276.73	-7698.36	-6261.6	-4910.89	-3751.22	-2736.82	-1908.57	-1232.91	-728.76	-322.876	24.4141
142.9	-995.483	-786.133	-570.679	-381.47	-200.806	-22.583	147.095	313.11	481.567	646.362	806.885			142.9	-9248.66	-7711.18	-6256.71	-4918.82	-3747.56	-2738.65	-1921.39	-1231.69	-728.76	-311.89	32.959
142.95	-996.704	-785.522	-571.899	-382.08	-202.637	-21.3623	149.536	314.331	480.347	642.09	808.105			142.95	-9268.19	-7714.84	-6264.65	-4923.71	-3750	-2741.09	-1920.78	-1240.23	-714.111	-314.941	29.2969
143	-996.704	-784.912	-570.068	-380.859	-200.806	-22.583	150.146	314.331	480.957	643.921	809.326			143	-9252.32	-7712.4	-6256.71	-4933.47	-3742.07	-2740.48	-1914.06	-1243.29	-712.28	-321.045	50.0488
143.05	-994.263	-784.912	-571.289	-380.859	-200.195	-24.4141	146.484	314.941	483.398	643.311	806.274			143.05	-9257.2	-7706.91	-6250	-4922.49	-3752.44	-2742.92	-1917.11	-1227.42	-726.929	-321.655	64.6973
143.1	-995.483	-786.743	-569.458	-383.301	-202.026	-22.583	148.926	315.552	484.619	644.531	805.664			143.1	-9261.47	-7702.64	-6254.27	-4918.82	-3760.38	-2739.87	-1923.22	-1237.79	-723.877	-321.655	54.3213
143.15	-997.314	-785.522	-569.458	-384.521	-200.195	-23.1934	148.926	313.11	480.347	645.752	805.664			143.15	-9260.86	-7717.9	-6266.48	-4918.21	-3758.54	-2754.52	-1920.78	-1259.77	-708.618	-312.5	28.6865
143.2	-995.483	-786.743	-568.848	-381.47	-202.026	-23.8037	146.484	313.11	482.178	645.142	807.495			143.2	-9270.63	-7725.83	-6269.53	-4926.15	-3751.22	-2760.62	-1912.23	-1243.29	-714.722	-313.721	27.4658
143.25	-994.873	-787.964	-570.068	-381.47	-198.975	-21.9727	148.926	314.331	482.788	644.531	809.326			143.25	-9268.8	-7719.12	-6260.38	-4921.26	-3760.38	-2744.75	-1915.89	-1222.53	-715.332	-324.097	62.8662
143.3	-993.652	-787.354	-571.289	-382.08	-202.026	-23.8037	147.705	314.331	482.178	643.311	804.443			143.3	-9269.41	-7721.56	-6256.1	-4913.33	-3746.95	-2744.75	-1926.88	-1246.95	-737.305	-327.759	39.6729
143.35	-995.483	-784.912	-570.068	-379.639	-198.975	-25.0244	147.095	314.331	483.398	644.531	805.054			143.35	-9249.88	-7709.96	-6241.46	-4907.84	-3734.13	-2749.02	-1917.72	-1243.29	-728.149	-327.148	40.2832
143.4	-995.483	-786.133	-573.12	-381.47	-200.195	-21.3623	150.146	311.279	480.347	646.362	807.495			143.4	-9254.76	-7734.99	-6257.32	-4907.23	-3746.95	-2753.3	-1900.02	-1229.86	-712.28	-340.576	61.6455
143.45	-994.873	-787.354	-569.458	-379.028	-202.026	-23.8037	146.484	312.5	482.788	644.531	806.885			143.45	-9276.73	-7741.09	-6251.83	-4916.38	-3756.71	-2753.91	-1917.72	-1227.42	-714.111	-324.707	9.15527
143.5	-998.535	-787.964	-571.289	-382.08	-203.857	-25.0244	150.146	314.331	482.788	642.7	806.885			143.5	-9266.36	-7730.1	-6245.12	-4922.49	-3756.71	-2750.85	-1911.01	-1224.37	-711.06	-295.41	3.66211
143.55	-993.652	-785.522	-571.899	-382.69	-201.416	-23.1934	146.484	312.5	480.957	645.752	805.664			143.55	-9254.15	-7725.22	-6258.54	-4921.26	-3752.44	-2744.75	-1907.35	-1232.91	-718.994	-331.421	24.4141
143.6	-991.211	-787.354	-571.289	-383.911	-200.806	-24.4141	147.705	313.11	480.957	643.311	803.833			143.6	-9259.03	-7708.74	-6243.29	-4912.72	-3755.49	-2743.53	-1922.61	-1242.68	-724.487	-324.097	4.88281
143.65	-996.094	-783.081	-571.289	-382.08	-198.975	-22.583	150.146	313.11	482.788	644.531	807.495			143.65	-9277.34	-7697.75	-6239.01	-4912.11	-3750	-2750.24	-1922.61	-1227.42	-716.553	-299.072	-1.2207
143.7	-994.263	-785.522	-570.679	-382.69	-200.195	-21.3623	146.484	313.11	480.957	643.921	803.223			143.7	-9270.63	-7722.17	-6253.05	-4942.02	-3756.1	-2743.53	-1918.95	-1220.7	-733.032	-347.9	-2.44141
143.75	-997.314	-787.964	-568.848	-382.08	-200.806	-24.4141	146.484	314.941	482.178	642.7	802.002			143.75	-9273.07	-7720.34	-6260.38	-4923.1	-3759.16	-2750.85	-1916.5	-1232.91	-711.67	-314.941	-9.76562
143.8	-994.263	-789.185	-574.951	-382.08	-200.195	-22.583	148.926	315.552	481.567	643.921	803.833			143.8	-9281.01	-7711.18	-6257.32	-4915.16	-3743.29	-2750.24	-1897.58	-1233.52	-717.163	-300.293	7.32422
143.85	-996.704	-787.354	-573.12	-382.08	-200.195	-23.1934	146.484	313.11	482.178	643.311	805.054			143.85	-9267.58	-7721.56	-6252.44	-4925.54	-3740.84	-2749.63	-1927.49	-1237.79	-737.915	-322.876	5.49316
143.9	-997.925	-785.522	-570.068	-383.301	-199.585	-22.583	150.757	313.721	480.957	643.921	806.885			143.9	-9287.11	-7714.84	-6246.95	-4935.91	-3750.61	-2765.5	-1917.11	-1222.53	-700.684	-302.734	-8.54492
143.95	-994.873	-786.743	-570.679	-381.47	-203.247	-22.583	147.095	315.552	480.347	644.531	806.274			143.95	-9262.7	-7703.25	-6269.53	-4921.88	-3762.21	-2752.08	-1914.67	-1251.83	-698.853	-313.11	2.44141
144	-997.314	-785.522	-571.899	-380.859	-199.585	-25.0244	147.095	313.11	479.736	643.921	804.443			144	-9251.1	-7702.64	-6257.32	-4920.65	-3756.1	-2741.7	-1901.86	-1259.77	-715.332	-350.952	15.8691
144.05	-996.094	-785.522	-573.12	-382.69	-197.754	-23.1934	148.926	315.552	482.788	643.921	803.833			144.05	-9262.7	-7720.95	-6245.73	-4928.59	-3747.56	-2745.36	-1913.45	-1212.16	-691.528	-307.007	28.6865
144.1	-991.821	-783.691	-571.289	-380.249	-201.416	-23.8037	147.705	313.721	480.957	646.362	805.664			144.1	-9254.15	-7725.83	-6250.61	-4925.54	-3768.31	-2735.6	-1913.45	-1239.01	-703.125	-305.786	28.6865
144.15	-997.925	-784.302	-570.679	-380.859	-200.806	-23.8037	147.705	311.89	482.178	645.142	806.885			144.15	-9268.19	-7681.88	-6253.05	-4916.38	-3768.31	-2749.02	-1902.47	-1244.51	-718.384	-319.824	21.3623
144.2	-994.873	-787.354	-573.12	-380.859	-201.416	-23.8037	147.705	315.552	482.788	643.311	806.274			144.2	-9271.24	-7700.2	-6246.34	-4927.98	-3728.64	-2731.32	-1926.27	-1217.04	-695.19	-305.786	25.0244
144.25	-997.314	-784.912	-570.679	-381.47	-200.806	-23.1934	145.874	313.721	482.178	645.142	806.274			144.25	-9250.49	-7730.71	-6248.17	-4935.3	-3740.23	-2731.32	-1928.71	-1241.46	-717.773	-309.448	15.2588
144.3	-995.483	-786.743	-574.341	-383.911	-200.195	-23.8037	148.315	316.162	482.788	642.09	806.885			144.3	-9249.88	-7713.01	-6241.46	-4920.65	-3753.05	-2748.41	-1889.04	-1237.18	-709.839	-315.552	37.8418
144.35	-993.042	-786.743	-571.899	-383.301	-202.026	-21.9727	148.315	313.11	481.567	645.142	803.833			144.35	-9265.75	-7722.17	-6237.79	-4921.88	-3741.46	-2739.26	-1907.96	-1220.7	-712.891	-313.11	41.5039
144.4	-997.925	-786.743	-568.237	-381.47	-201.416	-23.8037	147.095	311.89	480.957	644.531	806.885			144.4	-9265.75	-7724	-6241.46	-4930.42	-3756.1	-2738.04	-1937.26	-1242.68	-733.032	-305.176	31.1279
144.45	-995.483	-788.574	-571.899	-381.47	-200.806	-22.583	148.926	313.11	479.736	643.311	808.105			144.45	-9262.08	-7706.3	-6262.21	-4926.76	-3739.62	-2746.58	-1897.58	-1237.18	-711.67	-308.228	36.0107
144.5	-994.873	-785.522	-571.289	-382.08	-201.416	-23.1934	146.484	314.331	483.398	644.531	806.274			144.5	-9241.33	-7709.96	-6261.6	-4901.73	-3744.51	-2756.96	-1913.45	-1243.29	-711.06	-322.266	42.1143
144.55	-996.094	-787.354	-573.12	-380.859	-200.195	-23.1934	148.315	312.5	484.009	643.311	806.885			144.55	-9260.86	-7716.06	-6249.39	-4908.45	-3751.22	-2742.92	-1925.66	-1242.68	-712.891	-322.876	36.0107
144.6	-994.263	-786.743	-571.899	-383.911	-198.975	-22.583	150.146	312.5	480.957	646.362	805.664			144.6	-9268.19	-7709.96	-6262.82	-4920.04	-3762.82	-2735.6	-1903.69	-1220.09	-704.956	-305.176	34.1797
144.65	-996.094	-786.743	-570.068	-381.47	-202.026	-22.583	150.146	313.721	479.126	643.311	805.054			144.65	-9244.38	-7708.13	-6268.31	-4910.89	-3742.07	-2751.46	-1928.71	-1224.98	-724.487	-313.11	18.3105
144.7	-998.535	-787.354	-571.289	-382.08	-199.585	-24.4141	146.484	312.5	481.567	645.752	805.054			144.7	-9251.1	-7715.45	-6248.78	-4919.43	-3736.57	-2750.85	-1938.48	-1221.92	-711.67	-314.941	3.66211
144.75	-996.094	-787.354	-571.899	-382.08	-202.026	-23.1934	147.705	314.331	480.347	645.752	808.716			144.75	-9247.44	-7718.51	-6240.84	-4914.55	-3775.63	-2749.63	-1904.3	-1215.82	-714.111	-319.214	3.05176
144.8	-994.263	-785.522	-572.51	-381.47	-202.026	-23.1934	145.874	313.721	483.398	642.7	809.937			144.8	-9249.88	-7725.83	-6238.4	-4905.4	-3760.38	-2753.3	-1923.83	-1235.96	-725.098	-325.928	29.9072
144.85	-997.925	-785.522	-571.289	-382.69	-198.975	-23.8037	148.926	313.11	482.178	646.973	805.664			144.85	-9254.15	-7717.29	-6239.62	-4916.99	-3725.59	-2734.99	-1910.4	-1246.95	-718.994	-303.955	46.3867
144.9	-996.094	-787.964	-571.289	-380.249	-201.416	-22.583	147.095	313.11	484.009	643.311	806.885			144.9	-9268.8	-7713.62	-6262.21	-4915.77	-3775.02	-2725.22	-1908.57	-1235.96	-725.098	-310.669	43.9453
144.95	-996.094	-784.912	-570.679	-379.639	-201.416	-23.1934	147.095	313.11	480.957	645.142	807.495			144.95	-9277.95	-7722.17	-6275.02	-4910.28	-3767.7	-2760.62	-1936.04	-1227.42	-732.422	-339.966	40.8936
145	-996.094	-786.743	-571.899	-382.08	-199.585	-25.0244	147.705	314.331	482.178	642.7	805.664			145	-9290.16	-7716.67	-6261.6	-4931.64	-3723.75	-2736.82	-1926.27	-1207.89	-716.553	-323.486	32.959
145.05	-995.483	-786.133	-573.73	-381.47	-202.637	-21.9727	148.926	313.11	482.788	643.921	806.274			145.05	-9279.17	-7699.58	-6258.54	-4913.33	-3774.41	-2734.38	-1900.02	-1214.6	-703.735	-324.097	-0.610352
145.1	-995.483	-787.354	-570.679	-382.08	-200.806	-21.9727	148.315	313.11	480.347	642.7	803.223			145.1	-9268.19	-7702.64	-6253.05	-4904.79	-3760.38	-2744.75	-1912.23	-1238.4	-707.397	-321.655	7.93457
145.15	-996.704	-786.133	-572.51	-383.301	-200.806	-23.1934	148.315	314.941	480.957	642.09	807.495			145.15	-9275.51	-7702.03	-6256.71	-4921.88	-3745.73	-2730.71	-1904.91	-1226.2	-692.749	-323.486	17.0898
145.2	-997.314	-783.691	-572.51	-382.08	-202.026	-23.1934	145.264	314.331	482.178	648.193	805.054			145.2	-9265.75	-7698.36	-6254.88	-4912.11	-3759.77	-2747.19	-1914.06	-1237.79	-701.904	-319.214	13.4277
145.25	-996.094	-786.133	-571.289	-381.47	-202.026	-23.1934	148.315	314.331	480.347	643.921	805.054			145.25	-9295.65	-7708.13	-6235.35	-4907.84	-3731.08	-2753.3	-1901.25	-1243.29	-725.098	-304.565	25.0244
145.3	-994.873	-787.354	-571.289	-381.47	-200.806	-24.4141	148.315	313.11	483.398	640.259	806.885			145.3	-9268.8	-7709.96	-6267.09	-4935.91	-3739.62	-2730.1	-1906.74	-1220.09	-736.694	-307.007	32.959
145.35	-996.704	-784.912	-570.068	-380.859	-200.806	-23.1934	146.484	310.059	480.957	645.142	805.054			145.35	-9280.4	-7704.47	-6229.86	-4920.04	-3756.1	-2741.09	-1922	-1220.09	-713.501	-332.642	31.1279
145.4	-996.704	-787.964	-572.51	-382.69	-199.585	-24.4141	147.705	314.331	480.957	643.921	806.274			145.4	-9274.9	-7713.62	-6232.3	-4904.79	-3742.68	-2734.38	-1920.17	-1226.81	-698.242	-318.604	18.3105
145.45	-993.652	-786.743	-573.12	-382.69	-202.637	-24.4141	148.315	313.11	481.567	644.531	805.664			145.45	-9257.81	-7725.22	-6278.08	-4923.71	-3746.34	-2735.6	-1909.18	-1223.75	-720.215	-319.824	12.8174
145.5	-996.094	-786.133	-571.899	-381.47	-200.195	-23.1934	148.315	312.5	477.905	644.531	804.443			145.5	-9267.58	-7698.97	-6245.73	-4909.67	-3751.22	-2745.36	-1908.57	-1239.62	-715.942	-304.565	18.9209
145.55	-995.483	-787.964	-572.51	-380.859	-200.806	-23.8037	147.095	314.331	480.347	643.311	805.054			145.55	-9260.86	-7719.12	-6231.08	-4909.06	-3751.83	-2737.43	-1909.79	-1238.4	-716.553	-335.693	20.1416
145.6	-995.483	-784.912	-573.12	-382.69	-202.637	-23.1934	146.484	311.89	483.398	645.142	807.495			145.6	-9245	-7736.82	-6264.65	-4934.08	-3768.31	-2744.14	-1914.06	-1226.2	-724.487	-332.031	24.4141
145.65	-997.925	-786.743	-571.899	-382.69	-201.416	-24.4141	148.315	315.552	482.178	644.531	805.664			145.65	-9252.93	-7694.09	-6248.78	-4914.55	-3748.78	-2739.87	-1913.45	-1218.87	-719.604	-304.565	19.5312
145.7	-996.094	-784.912	-572.51	-382.08	-199.585	-22.583	147.705	311.279	485.84	642.09	805.054			145.7	-9274.29	-7705.08	-6248.78	-4920.04	-3748.78	-2748.41	-1904.91	-1234.74	-725.708	-321.045	13.4277
145.75	-996.094	-786.133	-570.068	-380.859	-202.637	-21.9727	147.095	310.059	479.736	646.362	806.885			145.75	-9295.65	-7736.82	-6249.39	-4932.25	-3745.73	-2757.57	-1908.57	-1228.64	-717.163	-319.214	1.2207
145.8	-997.314	-786.133	-571.899	-382.69	-200.806	-24.4141	147.705	318.604	482.788	643.921	805.054			145.8	-9279.17	-7703.25	-6241.46	-4919.43	-3759.16	-2739.87	-1922	-1213.99	-715.942	-322.266	14.0381
145.85	-995.483	-787.354	-573.12	-380.859	-201.416	-23.1934	147.095	311.89	483.398	642.7	805.054			145.85	-9290.16	-7716.67	-6252.44	-4903.56	-3760.99	-2735.6	-1915.89	-1227.42	-718.994	-332.642	-1.83105
145.9	-996.094	-787.354	-571.899	-382.08	-201.416	-23.8037	147.705	314.941	483.398	643.921	806.274			145.9	-9284.06	-7742.92	-6237.79	-4927.37	-3743.9	-2734.38	-1898.19	-1228.64	-706.787	-301.514	-7.32422
145.95	-997.925	-786.743	-571.289	-382.08	-198.364	-21.9727	144.653	314.331	479.736	643.921	806.274			145.95	-9263.31	-7709.96	-6236.57	-4920.65	-3743.9	-2735.6	-1906.74	-1226.2	-713.501	-309.448	3.66211
146	-997.925	-787.964	-569.458	-381.47	-202.637	-22.583	151.367	315.552	480.957	644.531	806.274			146	-9282.84	-7720.95	-6267.09	-4912.11	-3757.32	-2740.48	-1927.49	-1233.52	-719.604	-315.552	7.32422
146.05	-998.535	-786.133	-570.679	-379.028	-199.585	-21.9727	148.315	314.331	481.567	641.479	805.664			146.05	-9304.81	-7730.71	-6240.84	-4917.6	-3731.08	-2756.35	-1909.18	-1227.42	-709.839	-308.228	7.93457
146.1	-995.483	-784.912	-571.899	-380.859	-201.416	-24.4141	146.484	313.721	482.788	643.311	805.664			146.1	-9281.62	-7713.62	-6257.32	-4920.04	-3742.68	-2749.63	-1903.08	-1233.52	-711.67	-331.421	-9.76562
146.15	-996.704	-784.912	-571.289	-381.47	-200.806	-24.4141	148.926	311.89	480.957	645.142	806.274			146.15	-9292.6	-7725.22	-6265.26	-4922.49	-3748.78	-2735.6	-1917.72	-1226.2	-739.746	-310.059	-10.9863
146.2	-996.094	-786.743	-569.458	-379.639	-202.637	-25.0244	149.536	315.552	482.788	643.311	806.885			146.2	-9311.52	-7705.08	-6245.73	-4918.82	-3740.23	-2739.87	-1912.84	-1229.25	-720.215	-310.059	14.6484
146.25	-996.704	-786.133	-573.12	-382.08	-201.416	-20.752	147.705	312.5	479.736	642.09	806.885			146.25	-9263.92	-7711.18	-6254.27	-4929.81	-3753.66	-2738.65	-1906.13	-1249.39	-729.98	-313.721	-3.05176
146.3	-997.314	-786.743	-572.51	-382.08	-200.806	-23.1934	148.315	314.331	483.398	642.7	804.443			146.3	-9276.73	-7730.1	-6250.61	-4916.38	-3758.54	-2753.3	-1917.11	-1228.64	-727.539	-293.579	6.10352
146.35	-995.483	-788.574	-571.899	-380.249	-200.806	-21.9727	144.043	313.721	482.788	643.921	804.443			146.35	-9304.2	-7705.08	-6246.34	-4910.89	-3734.13	-2731.93	-1909.18	-1213.38	-715.332	-316.772	18.9209
146.4	-994.263	-786.743	-571.899	-382.08	-202.637	-22.583	149.536	313.721	480.957	646.362	805.054			146.4	-9261.47	-7704.47	-6240.84	-4900.51	-3750	-2738.65	-1907.96	-1227.42	-711.67	-318.604	16.4795
146.45	-997.314	-784.302	-570.679	-382.69	-197.144	-23.1934	150.757	312.5	480.347	644.531	806.885			146.45	-9276.12	-7706.3	-6251.22	-4911.5	-3758.54	-2752.08	-1916.5	-1218.87	-700.073	-317.383	9.15527
146.5	-996.704	-787.354	-570.679	-380.249	-199.585	-24.4141	147.095	314.331	482.178	640.869	805.664			146.5	-9277.34	-7697.14	-6252.44	-4909.06	-3754.88	-2734.99	-1918.95	-1236.57	-717.773	-324.097	-3.05176
146.55	-996.094	-787.354	-573.12	-380.859	-200.195	-26.8555	147.095	311.89	482.178	643.921	806.885			146.55	-9266.36	-7724.61	-6256.1	-4934.69	-3746.34	-2734.99	-1915.28	-1227.42	-733.643	-295.41	-6.10352
146.6	-996.094	-785.522	-573.12	-384.521	-200.195	-24.4141	147.705	313.721	480.347	643.311	806.274			146.6	-9293.21	-7725.83	-6251.22	-4931.03	-3749.39	-2747.19	-1911.62	-1200.56	-708.008	-298.462	6.10352
146.65	-995.483	-785.522	-571.289	-383.301	-200.806	-20.1416	149.536	312.5	482.178	643.311	805.054			146.65	-9284.67	-7713.62	-6262.82	-4908.45	-3752.44	-2749.63	-1904.91	-1243.29	-714.111	-310.669	-1.83105
146.7	-997.314	-784.302	-571.289	-377.808	-202.637	-23.8037	148.315	312.5	481.567	645.752	806.885			146.7	-9273.68	-7709.96	-6256.71	-4917.6	-3757.93	-2747.19	-1908.57	-1218.87	-713.501	-314.331	-1.2207
146.75	-994.263	-787.354	-571.899	-381.47	-202.637	-23.8037	147.095	311.89	480.957	643.921	805.664			146.75	-9281.01	-7699.58	-6240.84	-4917.6	-3755.49	-2732.54	-1904.91	-1228.03	-728.149	-311.89	3.05176
146.8	-997.314	-787.354	-573.12	-380.249	-203.247	-21.3623	147.095	315.552	480.957	644.531	805.054			146.8	-9273.07	-7728.27	-6265.87	-4921.88	-3756.1	-2749.02	-1914.06	-1253.05	-731.812	-309.448	-4.27246
146.85	-997.314	-784.912	-574.951	-381.47	-198.364	-23.1934	146.484	312.5	481.567	645.142	803.833			146.85	-9258.42	-7722.17	-6256.1	-4924.32	-3742.68	-2741.09	-1912.23	-1226.2	-723.267	-311.279	5.49316
146.9	-995.483	-786.133	-567.017	-382.08	-198.975	-21.3623	148.926	312.5	480.957	644.531	806.885			146.9	-9268.8	-7722.17	-6254.88	-4921.88	-3724.37	-2739.26	-1912.84	-1228.64	-693.97	-305.176	-7.32422
146.95	-996.094	-786.743	-569.458	-381.47	-202.637	-22.583	148.926	313.721	480.347	643.311	808.105			146.95	-9254.15	-7737.43	-6248.17	-4913.33	-3737.18	-2737.43	-1909.79	-1227.42	-720.825	-311.89	-3.05176
147	-999.146	-787.354	-573.73	-384.521	-202.026	-21.9727	150.146	314.941	482.178	641.479	806.274			147	-9274.29	-7707.52	-6249.39	-4907.84	-3745.73	-2748.41	-1922.61	-1210.94	-711.06	-320.435	2.44141
147.05	-994.263	-787.354	-571.289	-383.911	-200.195	-24.4141	147.705	311.89	482.178	641.479	805.054			147.05	-9258.42	-7709.96	-6248.78	-4913.33	-3753.05	-2765.5	-1904.3	-1235.35	-706.787	-306.396	-13.4277
147.1	-994.873	-791.016	-570.068	-380.249	-200.806	-25.0244	147.095	313.721	480.347	646.362	806.274			147.1	-9257.81	-7726.44	-6251.22	-4921.88	-3740.84	-2733.76	-1919.56	-1223.14	-720.215	-292.358	-9.15527
147.15	-997.925	-783.691	-570.068	-381.47	-202.637	-22.583	147.705	313.721	480.347	642.09	806.274			147.15	-9269.41	-7716.67	-6238.4	-4923.71	-3740.23	-2741.09	-1920.78	-1237.79	-704.956	-295.41	-11.5967
147.2	-996.094	-784.912	-570.068	-381.47	-200.195	-20.752	148.315	314.331	482.178	643.921	805.054			147.2	-9254.15	-7718.51	-6253.66	-4920.04	-3754.27	-2745.36	-1912.23	-1239.62	-723.877	-285.645	-3.66211
147.25	-997.314	-786.133	-574.951	-382.69	-202.637	-24.4141	146.484	313.11	480.957	643.311	806.274			147.25	-9242.55	-7716.06	-6249.39	-4916.99	-3759.16	-2740.48	-1914.67	-1224.37	-706.177	-286.865	10.376
147.3	-999.146	-784.912	-571.289	-380.859	-200.195	-23.8037	146.484	315.552	482.178	643.311	806.885			147.3	-9257.81	-7722.78	-6256.71	-4914.55	-3753.05	-2749.63	-1911.01	-1236.57	-708.618	-298.462	-2.44141
147.35	-1000.37	-785.522	-570.068	-383.301	-199.585	-21.9727	147.705	313.11	483.398	642.09	805.054			147.35	-9274.9	-7738.04	-6252.44	-4912.11	-3739.01	-2737.43	-1924.44	-1228.64	-713.501	-299.683	-7.32422
147.4	-994.263	-786.133	-570.068	-382.08	-199.585	-22.583	148.315	312.5	479.736	644.531	805.664			147.4	-9295.65	-7709.96	-6254.27	-4913.94	-3753.66	-2730.71	-1907.96	-1217.65	-694.58	-306.396	9.15527
147.45	-994.263	-786.743	-573.12	-382.69	-202.637	-23.8037	148.926	311.89	481.567	644.531	807.495			147.45	-9279.79	-7706.3	-6265.26	-4915.77	-3757.32	-2739.87	-1912.84	-1231.69	-723.267	-307.007	9.15527
147.5	-997.925	-789.795	-570.679	-383.301	-201.416	-23.8037	147.705	315.552	480.347	644.531	803.833			147.5	-9290.77	-7706.3	-6256.1	-4921.88	-3758.54	-2742.31	-1922	-1217.04	-714.722	-315.552	7.32422
147.55	-994.263	-784.912	-573.12	-381.47	-200.806	-23.8037	146.484	314.941	482.788	643.311	803.223			147.55	-9281.01	-7689.21	-6243.9	-4932.25	-3745.12	-2746.58	-1907.35	-1237.79	-708.008	-316.772	1.2207
147.6	-996.094	-783.081	-570.679	-382.69	-200.806	-21.3623	148.315	312.5	479.736	644.531	805.054			147.6	-9281.62	-7705.69	-6251.22	-4915.16	-3745.73	-2742.31	-1908.57	-1237.18	-719.604	-323.486	6.71387
147.65	-997.314	-787.354	-571.289	-382.08	-200.806	-22.583	147.705	313.11	483.398	643.311	805.664			147.65	-9302.98	-7711.79	-6256.1	-4901.73	-3753.05	-2741.7	-1900.63	-1213.99	-717.163	-316.772	8.54492
147.7	-995.483	-786.133	-571.289	-382.08	-202.637	-23.1934	147.095	313.11	482.788	642.09	803.833			147.7	-9308.47	-7717.29	-6260.38	-4915.16	-3746.34	-2747.19	-1902.47	-1246.34	-714.111	-304.565	0
147.75	-997.314	-787.354	-571.289	-380.249	-198.975	-24.4141	148.315	313.721	482.788	642.7	803.833			147.75	-9290.77	-7719.12	-6248.17	-4933.47	-3739.01	-2740.48	-1908.57	-1240.84	-720.825	-310.059	-10.376
147.8	-998.535	-785.522	-571.899	-382.69	-201.416	-23.1934	145.874	312.5	482.178	643.921	807.495			147.8	-9306.64	-7702.03	-6245.12	-4922.49	-3739.62	-2740.48	-1917.11	-1230.47	-718.994	-303.955	-6.10352
147.85	-997.314	-784.912	-571.899	-383.301	-201.416	-21.9727	145.874	310.669	482.788	642.7	807.495			147.85	-9312.74	-7720.34	-6256.71	-4910.28	-3754.27	-2755.74	-1914.67	-1238.4	-713.501	-304.565	-7.93457
147.9	-996.704	-786.743	-572.51	-382.08	-200.806	-21.9727	147.095	313.721	478.516	642.7	805.054			147.9	-9320.68	-7711.18	-6270.14	-4913.33	-3756.71	-2748.41	-1918.33	-1218.87	-707.397	-319.214	-3.66211
147.95	-997.314	-786.743	-571.899	-382.08	-200.806	-25.0244	147.095	313.11	479.736	641.479	805.664			147.95	-9304.2	-7697.14	-6265.26	-4918.82	-3756.1	-2754.52	-1915.89	-1234.13	-712.28	-299.683	17.7002
148	-995.483	-786.743	-571.899	-380.859	-200.806	-23.8037	147.705	315.552	481.567	643.311	805.054			148	-9268.8	-7715.45	-6266.48	-4915.77	-3751.22	-2740.48	-1909.79	-1215.21	-716.553	-322.266	10.376
148.05	-995.483	-785.522	-572.51	-381.47	-200.806	-22.583	147.095	314.941	480.957	643.311	805.664			148.05	-9271.24	-7698.97	-6257.93	-4923.1	-3737.18	-2739.26	-1913.45	-1236.57	-702.515	-336.304	0
148.1	-996.094	-786.133	-571.899	-381.47	-201.416	-22.583	149.536	310.059	479.126	642.09	805.664			148.1	-9263.92	-7700.81	-6257.93	-4906.62	-3754.27	-2749.63	-1913.45	-1242.07	-720.215	-321.045	0.610352
148.15	-996.704	-784.912	-571.899	-381.47	-202.026	-23.8037	147.705	311.89	480.957	643.921	806.274			148.15	-9266.36	-7706.91	-6264.04	-4926.15	-3748.78	-2739.26	-1911.62	-1219.48	-714.722	-311.89	-4.27246
148.2	-994.263	-785.522	-572.51	-382.08	-200.195	-24.4141	147.095	312.5	482.178	643.921	805.664			148.2	-9276.73	-7713.01	-6257.93	-4908.45	-3750	-2730.71	-1913.45	-1239.01	-708.618	-313.721	-14.6484
148.25	-996.094	-783.691	-572.51	-383.301	-200.806	-23.1934	148.315	313.11	482.788	643.921	803.223			148.25	-9276.73	-7717.9	-6252.44	-4895.63	-3744.51	-2745.36	-1907.96	-1240.23	-711.67	-322.876	3.05176
148.3	-994.263	-784.302	-571.899	-381.47	-200.806	-23.8037	147.095	312.5	482.788	644.531	805.054			148.3	-9273.68	-7710.57	-6249.39	-4910.28	-3751.83	-2733.15	-1911.62	-1211.55	-718.994	-319.214	6.71387
148.35	-996.094	-785.522	-571.289	-382.69	-202.637	-21.3623	146.484	311.89	480.347	642.7	803.223			148.35	-9283.45	-7698.36	-6240.23	-4926.15	-3754.88	-2751.46	-1919.56	-1234.13	-708.618	-303.345	-8.54492
148.4	-996.094	-786.743	-570.679	-381.47	-199.585	-23.8037	145.874	313.11	481.567	643.921	806.274			148.4	-9278.56	-7695.92	-6266.48	-4918.82	-3739.62	-2744.14	-1914.67	-1237.18	-711.67	-305.786	-10.376
148.45	-995.483	-784.912	-571.289	-381.47	-200.806	-21.3623	148.315	313.11	481.567	643.311	804.443			148.45	-9281.01	-7706.91	-6262.21	-4909.67	-3746.34	-2738.65	-1914.67	-1217.04	-713.501	-296.021	-2.44141
148.5	-996.704	-783.691	-570.679	-382.69	-200.806	-23.8037	148.315	313.721	481.567	641.479	804.443			148.5	-9262.7	-7717.29	-6258.54	-4916.38	-3747.56	-2736.21	-1911.01	-1232.91	-732.422	-319.214	-4.27246
148.55	-996.704	-787.354	-570.068	-380.859	-199.585	-23.8037	147.095	312.5	482.788	642.09	806.885			148.55	-9268.19	-7704.47	-6265.26	-4923.1	-3751.22	-2732.54	-1900.63	-1232.91	-719.604	-313.11	13.4277
148.6	-996.704	-786.133	-573.73	-382.08	-201.416	-23.8037	146.484	311.279	479.736	642.09	803.833			148.6	-9268.8	-7707.52	-6237.79	-4911.5	-3756.71	-2758.79	-1920.17	-1231.69	-725.098	-322.266	-4.88281
148.65	-997.925	-785.522	-570.679	-383.301	-203.247	-25.0244	147.705	313.721	482.178	642.09	804.443			148.65	-9259.03	-7725.83	-6251.83	-4908.45	-3743.29	-2745.97	-1922	-1229.86	-711.06	-322.266	-2.44141
148.7	-995.483	-785.522	-571.289	-383.911	-199.585	-24.4141	148.315	313.11	483.398	642.7	808.105			148.7	-9271.24	-7711.79	-6252.44	-4926.15	-3748.17	-2736.21	-1906.74	-1216.43	-714.722	-307.007	2.44141
148.75	-994.873	-784.912	-571.899	-382.08	-202.026	-25.0244	147.095	312.5	481.567	644.531	805.054			148.75	-9275.51	-7712.4	-6248.17	-4909.06	-3743.9	-2746.58	-1903.08	-1220.09	-733.032	-307.007	-6.10352
148.8	-996.094	-787.354	-571.899	-379.639	-201.416	-23.8037	148.926	315.552	480.957	645.142	807.495			148.8	-9290.77	-7708.74	-6255.49	-4924.93	-3746.34	-2742.92	-1900.63	-1223.75	-713.501	-312.5	-0.610352
148.85	-996.094	-786.743	-571.289	-382.69	-201.416	-23.1934	145.874	316.162	484.009	642.7	806.274			148.85	-9273.07	-7703.25	-6249.39	-4921.26	-3742.68	-2746.58	-1921.39	-1221.31	-714.111	-319.214	-3.05176
148.9	-996.094	-786.743	-574.341	-382.08	-201.416	-21.9727	147.095	313.11	482.178	645.142	802.612			148.9	-9257.81	-7720.95	-6250.61	-4907.84	-3739.62	-2744.75	-1904.91	-1226.2	-722.046	-320.435	1.83105
148.95	-995.483	-786.133	-571.899	-381.47	-202.026	-22.583	150.146	309.448	480.347	642.7	805.054			148.95	-9269.41	-7715.45	-6258.54	-4926.15	-3752.44	-2734.38	-1900.02	-1233.52	-719.604	-327.148	21.3623
149	-996.094	-787.354	-570.679	-382.69	-202.026	-22.583	149.536	312.5	480.957	646.362	808.716			149	-9270.02	-7730.1	-6237.18	-4924.32	-3760.38	-2744.75	-1920.78	-1234.13	-717.773	-334.473	11.5967
149.05	-997.314	-787.964	-570.679	-382.69	-198.975	-22.583	148.926	313.721	480.347	643.311	806.274			149.05	-9253.54	-7713.62	-6234.74	-4915.16	-3726.81	-2742.92	-1904.3	-1234.74	-716.553	-316.162	32.3486
149.1	-996.094	-784.912	-571.899	-382.69	-200.195	-21.9727	147.095	312.5	479.736	640.869	805.664			149.1	-9257.2	-7711.79	-6253.66	-4913.94	-3734.13	-2741.7	-1899.41	-1243.9	-714.722	-309.448	22.583
149.15	-993.652	-784.912	-570.679	-381.47	-200.806	-22.583	145.874	313.11	480.957	647.583	805.054			149.15	-9257.2	-7717.9	-6246.95	-4899.9	-3735.35	-2752.69	-1900.02	-1228.64	-722.046	-328.369	32.959
149.2	-997.314	-786.133	-571.899	-382.69	-200.195	-23.8037	146.484	312.5	484.619	643.311	806.274			149.2	-9266.36	-7717.9	-6245.73	-4913.94	-3752.44	-2745.36	-1904.91	-1227.42	-686.035	-303.345	17.7002
149.25	-994.873	-784.302	-573.12	-385.132	-200.195	-22.583	147.095	313.11	480.957	641.479	805.664			149.25	-9273.07	-7717.9	-6240.84	-4925.54	-3756.1	-2736.21	-1909.79	-1228.64	-723.877	-313.721	15.2588
149.3	-996.094	-786.133	-571.899	-378.418	-202.637	-24.4141	147.705	314.941	477.905	643.921	806.274			149.3	-9270.02	-7716.67	-6235.96	-4917.6	-3745.12	-2756.96	-1913.45	-1246.34	-735.474	-319.824	19.5312
149.35	-997.925	-786.743	-571.899	-381.47	-200.806	-25.0244	147.095	311.89	484.619	643.921	806.885			149.35	-9281.62	-7725.22	-6253.05	-4934.69	-3750	-2747.19	-1923.22	-1244.51	-717.163	-307.007	18.3105
149.4	-996.094	-785.522	-573.12	-382.69	-201.416	-23.1934	147.705	313.11	482.788	645.142	803.223			149.4	-9260.86	-7739.87	-6234.74	-4927.98	-3735.35	-2734.99	-1915.89	-1200.56	-734.253	-325.928	0
149.45	-997.925	-785.522	-571.289	-382.69	-202.026	-23.1934	148.315	316.162	480.957	646.973	805.664			149.45	-9268.8	-7722.78	-6250	-4913.33	-3759.77	-2734.38	-1895.14	-1229.86	-718.384	-321.045	6.10352
149.5	-996.094	-787.964	-571.289	-380.859	-200.806	-23.8037	149.536	313.11	482.788	643.311	805.054			149.5	-9294.43	-7697.75	-6237.18	-4924.32	-3760.38	-2744.14	-1919.56	-1250	-697.632	-315.552	2.44141
149.55	-994.263	-787.964	-571.899	-383.911	-203.247	-22.583	148.315	314.331	482.788	642.09	805.054			149.55	-9273.68	-7723.39	-6250.61	-4910.28	-3743.29	-2747.8	-1912.84	-1221.31	-729.98	-337.524	-8.54492
149.6	-996.704	-787.964	-571.899	-382.08	-202.637	-21.9727	146.484	314.941	478.516	645.752	805.664			149.6	-9266.36	-7725.83	-6256.1	-4927.37	-3737.79	-2746.58	-1915.28	-1241.46	-702.515	-311.279	-1.83105
149.65	-994.873	-786.133	-571.899	-380.859	-203.247	-22.583	150.146	311.89	482.178	644.531	805.664			149.65	-9255.98	-7720.34	-6231.08	-4912.72	-3732.91	-2744.75	-1921.39	-1231.69	-715.332	-321.655	-12.207
149.7	-996.704	-787.354	-570.679	-381.47	-200.806	-21.9727	148.926	313.721	479.736	645.142	805.054			149.7	-9275.51	-7709.35	-6235.96	-4920.65	-3744.51	-2730.71	-1912.23	-1228.64	-711.06	-327.759	-6.10352
149.75	-997.925	-786.743	-571.289	-382.08	-200.806	-25.0244	145.874	316.162	480.957	643.921	804.443			149.75	-9284.67	-7709.35	-6242.07	-4932.86	-3765.87	-2745.97	-1917.11	-1236.57	-712.891	-303.955	-4.27246
149.8	-999.146	-786.133	-571.289	-381.47	-200.806	-25.6348	148.315	313.11	482.788	643.921	802.612			149.8	-9286.5	-7715.45	-6236.57	-4917.6	-3752.44	-2750.85	-1925.66	-1234.74	-743.408	-315.552	1.83105
149.85	-996.704	-786.133	-574.951	-382.69	-201.416	-21.3623	150.146	316.772	480.957	645.142	803.223			149.85	-9288.94	-7722.17	-6227.42	-4910.89	-3742.68	-2746.58	-1903.69	-1226.2	-731.812	-306.396	-3.66211
149.9	-996.094	-787.354	-570.679	-382.69	-200.806	-21.9727	148.926	313.721	482.788	645.752	806.274			149.9	-9271.85	-7736.82	-6224.37	-4912.11	-3752.44	-2760.01	-1913.45	-1240.23	-726.318	-333.862	15.2588
149.95	-998.535	-787.354	-570.068	-382.08	-198.975	-23.1934	151.367	311.89	482.178	645.142	808.105			149.95	-9268.8	-7739.87	-6240.23	-4915.16	-3744.51	-2734.99	-1912.23	-1238.4	-733.032	-330.811	20.1416
150	-997.925	-786.743	-572.51	-382.08	-202.026	-20.752	145.874	316.772	477.905	642.7	803.833			150	-9266.36	-7745.36	-6243.9	-4925.54	-3745.73	-2731.93	-1887.21	-1223.75	-716.553	-319.824	18.3105
150.05	-996.704	-787.964	-573.73	-380.859	-200.195	-24.4141	145.264	314.941	482.178	642.7	806.885			150.05	-9258.42	-7742.31	-6237.79	-4920.65	-3751.83	-2750.85	-1915.89	-1231.69	-715.942	-309.448	32.959
150.1	-995.483	-787.354	-573.73	-381.47	-198.364	-25.6348	148.926	311.279	482.788	645.142	807.495			150.1	-9268.8	-7738.65	-6256.1	-4920.65	-3756.1	-2742.92	-1909.18	-1254.27	-708.618	-330.811	14.6484
150.15	-995.483	-786.133	-572.51	-380.859	-204.468	-17.0898	147.095	314.331	480.347	644.531	806.274			150.15	-9271.85	-7720.34	-6265.87	-4918.21	-3748.78	-2758.79	-1903.69	-1251.22	-726.929	-326.538	6.10352
150.2	-997.925	-784.912	-570.068	-382.08	-201.416	-23.8037	150.146	313.11	480.957	643.311	808.105			150.2	-9278.56	-7704.47	-6251.83	-4906.01	-3760.99	-2745.97	-1930.54	-1242.68	-721.436	-298.462	-3.66211
150.25	-997.925	-785.522	-573.12	-382.69	-200.195	-23.1934	148.315	314.941	484.009	644.531	807.495			150.25	-9269.41	-7715.45	-6264.65	-4920.04	-3744.51	-2731.93	-1917.72	-1223.75	-716.553	-315.552	1.83105
150.3	-996.704	-788.574	-571.899	-377.808	-200.806	-21.9727	148.315	316.772	483.398	645.752	803.223			150.3	-9267.58	-7727.05	-6229.25	-4916.99	-3734.13	-2745.36	-1914.67	-1239.01	-714.722	-317.383	6.71387
150.35	-996.704	-787.964	-571.289	-381.47	-196.533	-23.1934	149.536	316.162	481.567	646.362	803.833			150.35	-9281.62	-7734.38	-6248.17	-4912.72	-3744.51	-2756.96	-1905.52	-1226.2	-724.487	-302.124	4.27246
150.4	-997.314	-787.354	-570.068	-384.521	-198.364	-19.5312	148.315	312.5	480.347	646.973	807.495			150.4	-9274.29	-7758.79	-6253.66	-4931.03	-3741.46	-2742.92	-1911.62	-1216.43	-722.046	-319.214	-6.10352
150.45	-997.314	-787.964	-570.068	-379.639	-201.416	-18.9209	147.705	313.11	483.398	646.362	803.223			150.45	-9282.23	-7741.09	-6251.83	-4923.71	-3735.35	-2760.01	-1918.95	-1245.73	-710.449	-308.838	-17.7002
150.5	-997.925	-787.354	-573.12	-379.639	-198.364	-23.8037	148.315	317.383	485.229	639.648	806.274			150.5	-9255.37	-7718.51	-6265.26	-4913.94	-3747.56	-2757.57	-1907.35	-1219.48	-717.773	-314.941	-5.49316
150.55	-997.925	-786.743	-570.068	-381.47	-199.585	-21.9727	147.095	311.89	482.178	642.7	805.054			150.55	-9257.81	-7730.71	-6232.91	-4921.26	-3748.78	-2750.85	-1894.53	-1230.47	-718.994	-318.604	-10.9863
150.6	-995.483	-784.912	-573.12	-381.47	-202.026	-23.1934	150.146	310.669	484.009	642.7	804.443			150.6	-9269.41	-7707.52	-6232.3	-4898.68	-3745.73	-2741.7	-1909.79	-1238.4	-712.28	-309.448	-7.93457
150.65	-996.094	-783.081	-572.51	-382.69	-198.364	-25.0244	148.926	314.941	484.619	643.921	805.054			150.65	-9255.37	-7708.13	-6246.34	-4895.02	-3746.95	-2738.65	-1898.19	-1232.91	-717.163	-319.214	-5.49316
150.7	-998.535	-787.964	-568.237	-382.69	-203.247	-21.9727	147.095	317.383	480.347	645.752	805.054			150.7	-9252.93	-7710.57	-6241.46	-4924.32	-3756.1	-2747.19	-1915.28	-1238.4	-724.487	-324.097	1.83105
150.75	-997.314	-787.354	-570.679	-379.639	-202.026	-21.3623	148.926	313.721	476.074	643.921	808.105			150.75	-9258.42	-7703.25	-6250.61	-4915.16	-3750.61	-2749.02	-1918.33	-1245.73	-708.618	-313.11	17.0898
150.8	-996.704	-783.081	-573.73	-382.08	-200.195	-22.583	145.874	318.604	483.398	645.142	808.105			150.8	-9243.77	-7703.86	-6263.43	-4915.77	-3747.56	-2739.87	-1919.56	-1239.01	-707.397	-320.435	8.54492
150.85	-998.535	-786.133	-568.237	-379.639	-198.975	-21.3623	147.095	316.162	482.788	642.09	806.885			150.85	-9257.2	-7719.73	-6249.39	-4922.49	-3742.68	-2729.49	-1911.62	-1224.37	-720.825	-321.655	3.66211
150.9	-997.314	-786.133	-571.899	-379.028	-200.806	-21.9727	152.588	313.721	481.567	646.973	804.443			150.9	-9254.15	-7714.84	-6251.22	-4902.95	-3748.17	-2730.71	-1922	-1237.18	-708.618	-322.266	-3.66211
150.95	-999.756	-783.081	-572.51	-382.69	-200.806	-22.583	149.536	310.059	484.619	643.921	806.274			150.95	-9254.15	-7717.29	-6252.44	-4921.26	-3743.29	-2753.3	-1907.96	-1231.69	-721.436	-320.435	1.83105
151	-995.483	-786.743	-570.679	-380.859	-200.806	-24.4141	147.095	314.331	482.788	643.311	803.223			151	-9273.68	-7708.74	-6240.84	-4913.94	-3747.56	-2744.75	-1906.13	-1225.59	-726.318	-322.876	7.32422
151.05	-993.652	-784.302	-573.73	-382.69	-199.585	-21.9727	151.978	315.552	480.957	643.921	804.443			151.05	-9253.54	-7700.2	-6244.51	-4907.84	-3746.95	-2749.02	-1906.74	-1239.01	-735.474	-323.486	-3.66211
151.1	-999.146	-784.912	-569.458	-384.521	-201.416	-18.3105	148.926	312.5	480.957	645.142	806.274			151.1	-9270.02	-7717.9	-6246.95	-4916.38	-3751.22	-2745.36	-1914.67	-1231.08	-729.37	-315.552	-18.3105
151.15	-996.704	-787.354	-571.289	-380.859	-200.195	-20.752	147.705	314.331	480.957	643.311	806.274			151.15	-9263.31	-7705.08	-6255.49	-4920.04	-3741.46	-2745.97	-1912.23	-1215.82	-711.67	-324.097	-20.752
151.2	-994.873	-785.522	-573.73	-379.639	-198.975	-21.9727	146.484	317.383	482.788	641.479	803.833			151.2	-9230.35	-7700.81	-6263.43	-4910.89	-3762.21	-2755.13	-1929.93	-1226.2	-703.125	-335.083	-18.9209
151.25	-997.314	-784.302	-570.679	-382.08	-198.975	-20.1416	145.874	313.721	482.788	642.09	803.833			151.25	-9251.1	-7713.62	-6260.99	-4921.26	-3759.16	-2752.69	-1898.8	-1232.91	-722.656	-326.538	-6.10352
151.3	-995.483	-786.743	-570.679	-379.639	-198.364	-19.5312	148.926	314.331	480.957	644.531	802.612			151.3	-9260.86	-7693.48	-6246.95	-4918.21	-3745.12	-2734.99	-1906.74	-1232.91	-726.929	-312.5	-18.3105
151.35	-996.704	-784.302	-573.12	-382.69	-198.975	-26.8555	149.536	315.552	480.957	645.752	803.833			151.35	-9249.27	-7688.6	-6253.05	-4913.94	-3748.17	-2731.93	-1904.91	-1231.69	-715.942	-311.89	-15.2588
151.4	-999.146	-786.743	-569.458	-383.301	-201.416	-25.6348	149.536	314.331	482.178	644.531	804.443			151.4	-9282.23	-7710.57	-6257.32	-4909.67	-3756.1	-2726.44	-1907.96	-1229.86	-714.111	-305.176	-12.207
151.45	-996.704	-787.354	-570.068	-381.47	-198.364	-24.4141	148.315	314.941	480.957	642.7	804.443			151.45	-9255.37	-7692.26	-6243.9	-4905.4	-3752.44	-2749.02	-1912.23	-1232.91	-706.787	-318.604	-9.76562
151.5	-996.704	-784.302	-571.899	-382.08	-198.364	-21.9727	147.095	313.11	481.567	643.311	805.054			151.5	-9253.54	-7705.69	-6248.17	-4922.49	-3740.84	-2746.58	-1889.04	-1221.31	-736.084	-315.552	3.05176
151.55	-998.535	-784.912	-568.848	-379.639	-198.364	-23.8037	147.095	312.5	482.178	643.311	804.443			151.55	-9281.62	-7719.73	-6240.84	-4910.28	-3743.9	-2741.09	-1906.74	-1233.52	-723.267	-318.604	10.376
151.6	-994.873	-786.133	-571.289	-380.859	-203.247	-20.1416	148.315	313.11	480.957	642.7	806.885			151.6	-9254.76	-7704.47	-6245.12	-4904.17	-3745.73	-2736.82	-1916.5	-1241.46	-707.397	-318.604	2.44141
151.65	-997.314	-784.302	-569.458	-381.47	-203.247	-22.583	147.705	314.331	480.957	645.752	808.105			151.65	-9246.83	-7703.25	-6257.93	-4909.67	-3749.39	-2742.92	-1909.79	-1231.08	-714.722	-322.876	7.93457
151.7	-998.535	-785.522	-572.51	-377.808	-198.364	-25.0244	147.705	313.721	482.178	643.921	805.664			151.7	-9270.02	-7708.74	-6240.23	-4907.23	-3745.12	-2741.7	-1908.57	-1231.69	-712.891	-317.383	6.10352
151.75	-994.263	-785.522	-570.679	-379.028	-200.195	-23.8037	148.926	315.552	479.736	640.259	803.833			151.75	-9242.55	-7706.3	-6261.6	-4921.26	-3754.27	-2731.32	-1905.52	-1234.13	-712.891	-318.604	-4.88281
151.8	-996.704	-786.133	-571.289	-383.301	-201.416	-23.8037	148.926	314.941	479.736	644.531	805.054			151.8	-9261.47	-7718.51	-6269.53	-4912.72	-3753.05	-2744.14	-1913.45	-1240.23	-732.422	-327.759	26.8555
151.85	-998.535	-786.133	-570.068	-382.69	-198.364	-23.1934	146.484	314.941	480.957	643.921	806.885			151.85	-9260.86	-7723.39	-6253.66	-4920.65	-3742.07	-2750.24	-1901.25	-1234.74	-725.708	-323.486	4.88281
151.9	-994.263	-783.691	-569.458	-382.69	-200.806	-21.3623	148.315	313.11	483.398	644.531	804.443			151.9	-9277.34	-7710.57	-6263.43	-4921.26	-3740.23	-2748.41	-1905.52	-1233.52	-715.942	-318.604	10.376
151.95	-1000.37	-786.743	-568.237	-382.69	-200.195	-22.583	149.536	313.11	479.736	643.921	806.885			151.95	-9271.85	-7701.42	-6268.31	-4902.34	-3754.88	-2747.8	-1920.17	-1227.42	-719.604	-310.059	-2.44141
152	-998.535	-784.912	-569.458	-380.859	-199.585	-20.752	150.757	313.11	480.957	645.752	805.664			152	-9273.07	-7697.14	-6265.87	-4920.65	-3747.56	-2742.31	-1921.39	-1235.35	-718.384	-322.876	-14.6484
152.05	-996.094	-784.302	-576.172	-379.028	-200.806	-21.3623	147.705	314.941	479.126	642.7	805.054			152.05	-9267.58	-7719.73	-6276.25	-4915.77	-3751.83	-2738.65	-1901.86	-1225.59	-728.76	-308.838	15.8691
152.1	-997.925	-786.743	-573.12	-379.639	-200.806	-22.583	148.315	314.331	480.957	642.09	803.833			152.1	-9264.53	-7697.75	-6245.12	-4907.23	-3755.49	-2736.82	-1876.22	-1230.47	-708.008	-322.876	1.2207
152.15	-997.925	-784.912	-570.068	-381.47	-200.195	-23.8037	147.705	311.89	482.178	641.479	805.054			152.15	-9251.1	-7725.22	-6240.23	-4923.71	-3746.34	-2737.43	-1899.41	-1226.2	-702.515	-311.89	-2.44141
152.2	-995.483	-782.471	-571.289	-382.69	-200.195	-23.1934	147.705	315.552	481.567	642.09	804.443			152.2	-9273.07	-7704.47	-6253.05	-4935.3	-3748.17	-2737.43	-1912.84	-1232.3	-718.384	-315.552	9.15527
152.25	-994.873	-784.912	-570.068	-382.08	-200.806	-22.583	148.926	313.11	480.347	644.531	806.274			152.25	-9273.07	-7706.3	-6260.99	-4915.77	-3743.9	-2737.43	-1918.95	-1236.57	-729.37	-334.473	-9.15527
152.3	-993.042	-788.574	-567.627	-379.028	-201.416	-24.4141	148.315	314.941	481.567	643.311	805.664			152.3	-9276.12	-7711.79	-6251.22	-4913.94	-3740.84	-2742.31	-1922.61	-1239.62	-718.384	-304.565	0.610352
152.35	-996.094	-786.743	-571.899	-382.69	-199.585	-23.8037	146.484	313.11	481.567	642.7	804.443			152.35	-9278.56	-7698.36	-6254.27	-4916.38	-3743.29	-2741.09	-1923.22	-1233.52	-713.501	-314.331	-1.2207
152.4	-994.873	-786.133	-573.12	-380.249	-199.585	-22.583	147.095	312.5	482.788	643.311	805.054			152.4	-9260.86	-7708.13	-6238.4	-4919.43	-3744.51	-2741.7	-1928.1	-1228.64	-724.487	-327.759	-12.8174
152.45	-992.432	-784.302	-571.289	-380.249	-199.585	-22.583	150.146	313.11	483.398	645.752	807.495			152.45	-9279.17	-7697.75	-6256.71	-4923.1	-3751.22	-2729.49	-1893.92	-1228.03	-698.853	-315.552	-1.83105
152.5	-996.704	-784.302	-571.899	-383.301	-200.195	-22.583	148.315	316.772	480.347	642.09	806.885			152.5	-9281.01	-7695.31	-6259.16	-4918.21	-3744.51	-2745.97	-1901.25	-1257.93	-717.773	-332.031	-14.0381
152.55	-1000.37	-786.133	-570.679	-382.69	-200.806	-23.8037	148.315	313.721	480.347	642.09	803.833			152.55	-9283.45	-7717.29	-6251.22	-4918.82	-3756.71	-2750.85	-1920.78	-1254.27	-724.487	-321.045	-7.32422
152.6	-996.094	-786.133	-572.51	-381.47	-198.364	-25.6348	145.874	314.331	482.178	642.7	803.833			152.6	-9254.76	-7690.43	-6259.77	-4915.16	-3745.12	-2747.8	-1911.01	-1228.03	-714.111	-312.5	-22.583
152.65	-997.925	-784.912	-571.899	-380.859	-202.026	-21.9727	148.926	313.721	482.788	642.7	805.054			152.65	-9241.94	-7709.35	-6262.82	-4921.26	-3744.51	-2743.53	-1904.3	-1228.64	-723.267	-320.435	-20.1416
152.7	-996.704	-784.912	-569.458	-381.47	-202.026	-23.1934	147.095	313.721	483.398	645.142	804.443			152.7	-9246.83	-7717.29	-6254.88	-4924.93	-3738.4	-2748.41	-1914.06	-1217.04	-708.008	-314.941	1.83105
152.75	-994.873	-783.081	-570.679	-381.47	-202.637	-23.1934	147.705	312.5	481.567	645.142	806.274			152.75	-9240.72	-7712.4	-6264.04	-4916.99	-3732.3	-2747.8	-1923.22	-1224.98	-719.604	-316.772	-4.88281
152.8	-996.704	-785.522	-570.679	-381.47	-202.026	-19.5312	148.926	314.941	481.567	642.7	804.443			152.8	-9243.16	-7708.13	-6256.71	-4906.62	-3748.78	-2740.48	-1928.71	-1237.79	-726.929	-311.89	4.88281
152.85	-994.873	-785.522	-570.679	-380.249	-199.585	-23.1934	145.874	314.331	482.788	643.311	804.443			152.85	-9261.47	-7698.36	-6249.39	-4906.62	-3751.22	-2741.7	-1915.89	-1228.64	-709.839	-316.162	14.0381
152.9	-999.146	-786.743	-573.12	-380.859	-197.754	-23.1934	148.315	313.721	480.347	646.362	803.223			152.9	-9251.1	-7693.48	-6261.6	-4901.73	-3750	-2745.97	-1917.11	-1226.2	-718.384	-332.642	0.610352
152.95	-994.873	-786.133	-572.51	-380.859	-202.026	-21.3623	150.146	313.721	480.347	643.921	807.495			152.95	-9252.93	-7706.3	-6254.27	-4898.68	-3742.07	-2751.46	-1901.25	-1230.47	-718.994	-319.214	25.6348
153	-994.873	-786.743	-570.679	-379.639	-202.637	-23.1934	149.536	314.331	480.347	642.09	805.054			153	-9265.75	-7709.35	-6239.01	-4930.42	-3742.68	-2741.7	-1904.3	-1223.75	-701.294	-322.266	20.752
153.05	-996.704	-786.743	-570.068	-383.301	-198.975	-23.1934	148.315	316.162	483.398	645.142	804.443			153.05	-9263.92	-7719.73	-6245.12	-4935.91	-3743.9	-2747.8	-1923.22	-1229.25	-720.825	-328.369	9.76562
153.1	-996.704	-786.743	-570.068	-380.249	-200.195	-22.583	147.095	313.721	483.398	642.7	806.274			153.1	-9248.66	-7711.79	-6245.73	-4920.04	-3748.78	-2745.97	-1896.36	-1223.75	-711.67	-292.969	21.3623
153.15	-998.535	-784.302	-572.51	-382.69	-197.754	-21.3623	148.315	312.5	482.178	642.7	804.443			153.15	-9259.03	-7708.13	-6269.53	-4924.93	-3742.07	-2728.88	-1892.7	-1228.03	-725.098	-308.838	-10.9863
153.2	-996.704	-784.912	-570.068	-383.301	-200.195	-23.1934	147.095	313.721	480.347	645.142	805.054			153.2	-9284.67	-7713.01	-6245.12	-4910.28	-3751.83	-2738.65	-1918.33	-1237.18	-719.604	-309.448	18.3105
153.25	-999.146	-785.522	-569.458	-380.249	-199.585	-23.1934	148.926	311.89	480.957	644.531	804.443			153.25	-9282.84	-7710.57	-6246.95	-4898.07	-3743.9	-2737.43	-1898.8	-1218.87	-706.787	-307.617	9.76562
153.3	-999.756	-787.964	-573.73	-380.859	-199.585	-20.752	149.536	316.162	481.567	642.7	805.054			153.3	-9270.02	-7703.25	-6244.51	-4920.04	-3747.56	-2740.48	-1921.39	-1216.43	-726.318	-335.083	-9.15527
153.35	-996.704	-786.743	-571.899	-381.47	-200.806	-23.8037	147.705	315.552	482.788	643.311	804.443			153.35	-9285.28	-7727.05	-6253.05	-4921.26	-3745.12	-2744.14	-1918.95	-1206.67	-708.008	-328.369	23.8037
153.4	-994.263	-787.354	-572.51	-381.47	-198.975	-21.9727	149.536	311.279	481.567	645.142	803.833			153.4	-9288.33	-7728.27	-6260.99	-4929.81	-3745.73	-2733.76	-1898.8	-1229.86	-714.722	-333.252	-5.49316
153.45	-995.483	-786.133	-571.289	-382.08	-201.416	-23.8037	148.926	316.162	482.178	642.7	806.274			153.45	-9274.9	-7724	-6244.51	-4926.76	-3748.17	-2734.99	-1903.08	-1256.1	-719.604	-305.786	-25.0244
153.5	-996.704	-786.133	-570.068	-380.249	-201.416	-23.1934	148.315	316.772	480.957	642.09	804.443			153.5	-9280.4	-7731.93	-6248.78	-4903.56	-3743.9	-2734.38	-1908.57	-1227.42	-701.294	-294.189	10.9863
153.55	-996.704	-786.133	-571.289	-382.69	-198.975	-21.9727	148.926	314.331	482.178	645.142	803.223			153.55	-9260.25	-7761.84	-6271.36	-4912.72	-3721.92	-2737.43	-1912.23	-1234.13	-704.956	-334.473	2.44141
153.6	-998.535	-785.522	-572.51	-382.08	-199.585	-23.8037	148.926	313.11	480.347	642.7	804.443			153.6	-9269.41	-7779.54	-6249.39	-4924.93	-3741.46	-2747.8	-1902.47	-1237.18	-687.256	-311.279	4.27246
153.65	-999.146	-786.133	-567.627	-381.47	-199.585	-21.3623	147.705	313.11	482.788	642.7	805.664			153.65	-9277.34	-7753.3	-6256.1	-4927.37	-3725.59	-2737.43	-1906.13	-1225.59	-711.67	-311.89	18.9209
153.7	-997.925	-784.302	-572.51	-381.47	-200.806	-23.1934	148.315	315.552	482.178	644.531	804.443			153.7	-9274.29	-7775.27	-6264.04	-4892.58	-3737.79	-2739.87	-1931.15	-1239.62	-713.501	-323.486	-5.49316
153.75	-998.535	-789.185	-570.068	-380.859	-200.806	-21.9727	148.315	316.772	480.957	642.7	805.664			153.75	-9279.17	-7775.27	-6259.77	-4904.79	-3753.66	-2755.13	-1912.84	-1237.79	-693.359	-307.617	1.83105
153.8	-996.704	-785.522	-571.899	-380.249	-200.195	-22.583	147.095	314.331	480.957	642.09	805.054			153.8	-9274.29	-7756.35	-6253.05	-4909.67	-3743.9	-2736.21	-1900.02	-1242.07	-725.708	-330.2	3.66211
153.85	-997.925	-787.354	-571.899	-383.301	-198.975	-21.3623	145.874	312.5	480.957	643.921	804.443			153.85	-9243.16	-7755.13	-6246.95	-4925.54	-3746.95	-2728.88	-1914.67	-1234.13	-715.942	-321.655	-14.6484
153.9	-999.146	-786.743	-570.068	-380.859	-200.806	-21.3623	147.095	312.5	480.957	644.531	805.054			153.9	-9262.7	-7750.24	-6262.82	-4915.16	-3746.95	-2717.29	-1898.19	-1229.86	-705.566	-300.903	9.76562
153.95	-997.314	-786.743	-571.289	-381.47	-198.975	-22.583	148.926	313.721	482.178	645.752	807.495			153.95	-9252.93	-7742.92	-6241.46	-4907.84	-3755.49	-2747.8	-1912.84	-1239.62	-730.591	-331.421	-9.76562
154	-998.535	-785.522	-570.679	-380.859	-200.806	-21.9727	147.095	314.941	482.178	641.479	806.274			154	-9269.41	-7749.63	-6256.71	-4916.99	-3753.05	-2751.46	-1912.23	-1220.7	-711.67	-322.876	-25.6348
154.05	-996.094	-785.522	-569.458	-380.249	-202.026	-23.8037	150.146	314.331	482.178	644.531	804.443			154.05	-9278.56	-7751.46	-6244.51	-4909.06	-3750.61	-2753.91	-1907.35	-1231.69	-713.501	-308.228	-16.4795
154.1	-996.704	-785.522	-570.679	-381.47	-199.585	-21.3623	147.705	311.279	483.398	642.09	805.054			154.1	-9270.63	-7740.48	-6239.01	-4924.32	-3735.96	-2753.3	-1911.01	-1244.51	-733.032	-329.59	-17.7002
154.15	-998.535	-784.912	-571.899	-380.859	-201.416	-22.583	145.874	316.162	479.736	642.09	804.443			154.15	-9265.14	-7755.74	-6257.32	-4916.99	-3721.31	-2744.75	-1894.53	-1221.31	-715.942	-313.11	-12.207
154.2	-996.704	-786.743	-570.068	-380.859	-200.806	-22.583	147.095	314.941	480.347	642.09	803.223			154.2	-9248.66	-7725.83	-6240.23	-4910.89	-3748.78	-2743.53	-1916.5	-1241.46	-705.566	-320.435	-15.8691
154.25	-996.094	-784.912	-571.899	-380.249	-198.975	-21.9727	149.536	315.552	482.788	643.311	805.664			154.25	-9262.08	-7717.9	-6246.34	-4919.43	-3771.36	-2752.08	-1927.49	-1239.62	-700.684	-332.642	-14.0381
154.3	-995.483	-784.912	-570.679	-382.08	-200.806	-22.583	147.705	316.772	479.736	643.311	805.664			154.3	-9271.85	-7714.23	-6259.77	-4924.32	-3748.17	-2729.49	-1914.67	-1217.65	-695.19	-311.89	-15.2588
154.35	-998.535	-785.522	-568.848	-381.47	-200.195	-21.9727	148.315	313.11	484.009	645.142	805.664			154.35	-9273.07	-7695.92	-6248.17	-4895.02	-3756.1	-2751.46	-1928.1	-1235.35	-719.604	-328.369	-30.5176
154.4	-996.704	-786.133	-571.899	-379.028	-200.806	-22.583	147.095	311.89	480.347	646.362	805.054			154.4	-9268.8	-7723.39	-6258.54	-4910.89	-3764.04	-2742.92	-1896.36	-1239.01	-729.37	-319.214	-29.9072
154.45	-996.094	-787.354	-570.068	-380.859	-200.806	-23.1934	148.315	313.721	479.126	641.479	806.885			154.45	-9274.29	-7720.95	-6251.83	-4915.77	-3748.17	-2731.32	-1885.99	-1229.25	-706.787	-329.59	-28.6865
154.5	-998.535	-785.522	-571.899	-382.69	-198.364	-23.1934	148.315	313.11	480.957	644.531	802.002			154.5	-9269.41	-7713.01	-6259.77	-4932.86	-3743.29	-2766.11	-1931.15	-1246.34	-718.384	-334.473	-31.1279
154.55	-995.483	-784.912	-571.289	-381.47	-200.195	-21.3623	147.705	314.941	482.178	643.311	806.274			154.55	-9238.89	-7709.35	-6253.05	-4929.81	-3741.46	-2734.38	-1920.78	-1232.91	-703.735	-307.617	-18.9209
154.6	-995.483	-789.185	-570.068	-380.249	-201.416	-23.8037	147.705	314.941	481.567	640.259	806.885			154.6	-9241.94	-7715.45	-6243.29	-4921.88	-3758.54	-2749.63	-1908.57	-1233.52	-717.773	-319.214	-26.8555
154.65	-995.483	-785.522	-571.289	-381.47	-200.195	-23.1934	148.315	313.11	481.567	642.7	805.054			154.65	-9235.84	-7714.23	-6245.73	-4926.15	-3748.17	-2755.13	-1928.1	-1244.51	-720.825	-325.317	-15.8691
154.7	-997.314	-785.522	-569.458	-380.249	-200.806	-23.1934	146.484	314.941	481.567	642.7	806.274			154.7	-9240.72	-7728.27	-6243.9	-4913.33	-3743.29	-2715.45	-1892.7	-1221.92	-721.436	-311.89	15.2588
154.75	-999.146	-786.133	-569.458	-380.859	-200.195	-21.3623	150.146	313.721	482.788	644.531	805.054			154.75	-9282.23	-7739.87	-6265.87	-4916.99	-3772.58	-2741.09	-1904.91	-1224.98	-732.422	-322.266	-8.54492
154.8	-996.704	-784.302	-571.289	-380.859	-198.975	-23.1934	151.367	313.11	482.788	645.142	805.054			154.8	-9260.86	-7739.26	-6273.8	-4904.17	-3742.68	-2744.75	-1916.5	-1240.84	-717.773	-336.304	-14.0381
154.85	-994.873	-786.743	-568.848	-380.249	-196.533	-21.3623	150.146	312.5	481.567	642.09	804.443			154.85	-9260.86	-7723.39	-6258.54	-4922.49	-3748.17	-2728.27	-1888.43	-1232.3	-711.06	-325.928	6.71387
154.9	-996.704	-787.964	-573.12	-382.08	-199.585	-23.8037	148.315	314.941	481.567	643.921	805.664			154.9	-9268.19	-7709.96	-6260.99	-4923.1	-3751.22	-2769.17	-1906.74	-1245.12	-734.253	-311.279	-7.32422
154.95	-994.873	-785.522	-571.899	-380.859	-200.195	-23.1934	148.926	315.552	481.567	641.479	804.443			154.95	-9264.53	-7700.81	-6266.48	-4910.28	-3737.18	-2740.48	-1912.23	-1223.75	-707.397	-302.124	-8.54492
155	-997.314	-785.522	-568.848	-381.47	-200.195	-21.3623	148.315	312.5	482.788	642.7	805.664			155	-9277.34	-7728.88	-6256.71	-4926.15	-3759.16	-2734.38	-1913.45	-1228.64	-713.501	-310.669	-4.27246
155.05	-996.704	-785.522	-571.289	-381.47	-201.416	-22.583	148.926	311.89	479.736	643.311	806.274			155.05	-9273.07	-7745.97	-6258.54	-4902.95	-3753.66	-2757.57	-1934.81	-1245.73	-710.449	-321.045	-14.6484
155.1	-994.873	-784.912	-570.068	-378.418	-199.585	-23.1934	148.926	314.941	480.957	643.311	809.937			155.1	-9268.8	-7741.7	-6262.82	-4914.55	-3753.66	-2739.26	-1922	-1234.13	-716.553	-326.538	-7.32422
155.15	-996.094	-786.743	-570.068	-382.08	-199.585	-22.583	148.315	313.721	480.957	643.311	803.223			155.15	-9277.95	-7727.05	-6237.18	-4923.71	-3764.65	-2741.7	-1897.58	-1234.13	-733.643	-317.383	-12.8174
155.2	-995.483	-784.302	-571.289	-383.911	-199.585	-22.583	149.536	314.941	482.788	643.921	803.223			155.2	-9266.97	-7722.17	-6239.01	-4901.73	-3754.88	-2772.22	-1909.79	-1238.4	-717.163	-315.552	-13.4277
155.25	-996.094	-785.522	-570.068	-382.08	-199.585	-23.8037	148.315	313.11	481.567	642.7	806.274			155.25	-9260.86	-7702.64	-6270.14	-4920.65	-3745.73	-2747.19	-1909.18	-1226.81	-703.125	-313.721	3.05176
155.3	-997.314	-786.743	-570.068	-382.69	-200.195	-22.583	150.146	313.721	477.295	646.973	805.664			155.3	-9260.25	-7703.86	-6254.88	-4935.91	-3765.87	-2756.35	-1908.57	-1239.01	-717.163	-322.876	6.10352
155.35	-995.483	-785.522	-572.51	-381.47	-198.975	-22.583	147.095	314.331	482.178	640.259	805.054			155.35	-9274.29	-7707.52	-6260.38	-4915.77	-3732.3	-2743.53	-1905.52	-1229.25	-722.046	-325.928	-6.71387
155.4	-996.704	-786.133	-570.068	-380.859	-198.975	-21.9727	149.536	314.331	479.126	640.869	804.443			155.4	-9292.6	-7710.57	-6279.3	-4922.49	-3745.73	-2744.75	-1909.18	-1231.69	-729.37	-324.097	1.83105
155.45	-995.483	-784.912	-570.068	-383.301	-198.975	-23.1934	150.146	313.11	482.178	644.531	805.664			155.45	-9273.07	-7691.04	-6243.9	-4913.94	-3759.77	-2735.6	-1918.95	-1234.13	-720.215	-314.941	-5.49316
155.5	-998.535	-784.912	-570.679	-379.639	-200.806	-21.9727	148.315	313.721	482.788	642.09	806.885			155.5	-9294.43	-7696.53	-6257.32	-4906.62	-3735.96	-2735.6	-1906.13	-1206.67	-723.877	-319.824	-11.5967
155.55	-999.756	-787.354	-569.458	-379.639	-198.364	-23.8037	148.926	314.331	482.788	642.7	804.443			155.55	-9293.82	-7719.12	-6268.31	-4936.52	-3753.66	-2760.01	-1906.74	-1227.42	-726.318	-325.928	-3.05176
155.6	-997.314	-783.691	-570.068	-382.08	-200.806	-23.8037	149.536	313.721	476.074	642.7	803.223			155.6	-9274.9	-7708.13	-6252.44	-4924.32	-3755.49	-2743.53	-1919.56	-1250.61	-707.397	-318.604	-12.8174
155.65	-996.704	-784.912	-571.899	-381.47	-200.195	-23.1934	148.315	313.721	482.178	642.09	802.612			155.65	-9279.17	-7702.64	-6264.65	-4919.43	-3743.9	-2729.49	-1915.89	-1222.53	-713.501	-321.045	-23.8037
155.7	-997.314	-785.522	-571.899	-381.47	-199.585	-21.9727	150.757	314.941	480.347	646.362	806.274			155.7	-9295.04	-7706.91	-6274.41	-4934.69	-3742.68	-2751.46	-1909.79	-1227.42	-721.436	-336.914	-14.6484
155.75	-996.704	-785.522	-570.679	-382.69	-198.364	-21.9727	150.146	315.552	480.957	643.311	803.833			155.75	-9288.94	-7696.53	-6255.49	-4917.6	-3748.17	-2751.46	-1911.01	-1243.9	-712.891	-316.162	-16.4795
155.8	-997.314	-786.743	-571.289	-380.249	-200.806	-23.1934	146.484	310.669	479.736	640.259	800.781			155.8	-9276.73	-7696.53	-6265.26	-4920.04	-3765.26	-2735.6	-1904.91	-1234.74	-713.501	-321.045	-43.335
155.85	-997.314	-787.354	-570.068	-381.47	-199.585	-21.9727	148.926	313.721	482.788	642.7	802.612			155.85	-9292.6	-7701.42	-6253.05	-4927.98	-3753.05	-2749.02	-1917.11	-1236.57	-708.618	-319.214	-19.5312
155.9	-992.432	-785.522	-571.289	-380.249	-197.754	-22.583	147.095	315.552	482.788	644.531	805.054			155.9	-9271.24	-7689.82	-6265.26	-4910.28	-3740.84	-2763.06	-1912.23	-1241.46	-715.332	-307.007	-21.3623
155.95	-996.704	-786.743	-571.289	-381.47	-201.416	-21.3623	153.198	312.5	482.178	642.7	804.443			155.95	-9274.9	-7715.45	-6269.53	-4926.15	-3754.88	-2755.74	-1907.35	-1236.57	-720.825	-317.383	1.2207
156	-999.146	-787.964	-572.51	-382.08	-199.585	-23.1934	144.653	313.721	479.126	644.531	804.443			156	-9284.67	-7714.84	-6268.31	-4932.25	-3762.82	-2745.36	-1923.83	-1247.56	-719.604	-315.552	-3.66211
156.05	-997.925	-785.522	-571.899	-380.859	-200.806	-23.1934	145.874	314.331	479.736	642.7	805.664			156.05	-9265.14	-7695.31	-6268.31	-4922.49	-3732.3	-2728.27	-1907.96	-1235.96	-705.566	-308.228	-4.88281
156.1	-997.314	-786.133	-570.679	-379.639	-200.806	-21.9727	148.315	314.331	481.567	642.09	805.664			156.1	-9263.31	-7708.74	-6264.04	-4912.11	-3751.22	-2744.75	-1912.23	-1225.59	-717.163	-321.045	-7.32422
156.15	-994.263	-783.691	-573.12	-380.859	-200.806	-18.9209	146.484	314.941	480.347	644.531	802.612			156.15	-9273.68	-7709.96	-6251.22	-4909.06	-3754.27	-2753.91	-1922.61	-1239.01	-709.229	-319.214	-16.4795
156.2	-994.263	-787.964	-571.289	-382.08	-198.364	-23.1934	147.705	311.89	480.347	644.531	805.054			156.2	-9236.45	-7713.62	-6259.16	-4910.89	-3756.71	-2742.31	-1920.17	-1238.4	-720.825	-328.369	-18.3105
156.25	-997.314	-784.912	-570.679	-379.639	-200.195	-23.1934	148.315	313.721	480.957	643.921	806.274			156.25	-9252.93	-7729.49	-6255.49	-4913.94	-3760.38	-2753.3	-1923.83	-1246.34	-725.098	-330.2	2.44141
156.3	-998.535	-783.691	-570.679	-381.47	-200.806	-20.752	148.926	315.552	482.178	642.09	806.274			156.3	-9274.29	-7725.22	-6268.31	-4935.3	-3725.59	-2744.14	-1916.5	-1241.46	-739.746	-316.162	11.5967
156.35	-996.704	-786.743	-570.679	-380.249	-196.533	-24.4141	150.146	313.11	483.398	642.09	803.833			156.35	-9276.12	-7711.18	-6265.87	-4929.81	-3755.49	-2737.43	-1903.08	-1243.29	-728.149	-324.097	-4.88281
156.4	-996.704	-784.912	-570.679	-379.639	-197.754	-21.3623	148.315	314.331	483.398	644.531	805.054			156.4	-9281.01	-7715.45	-6253.05	-4922.49	-3762.21	-2747.8	-1916.5	-1232.91	-719.604	-314.941	6.10352
156.45	-996.704	-784.912	-569.458	-381.47	-203.247	-21.3623	145.874	313.721	480.957	643.921	805.664			156.45	-9278.56	-7734.38	-6242.07	-4922.49	-3744.51	-2739.26	-1914.67	-1232.3	-732.422	-334.473	-24.4141
156.5	-997.314	-786.133	-570.068	-382.08	-201.416	-23.8037	149.536	314.331	480.957	645.142	803.223			156.5	-9270.63	-7736.21	-6267.09	-4920.65	-3756.1	-2750.85	-1913.45	-1240.84	-729.98	-328.979	-8.54492
156.55	-996.704	-785.522	-573.12	-381.47	-200.806	-20.752	147.095	314.941	481.567	642.7	805.664			156.55	-9277.95	-7731.32	-6275.02	-4908.45	-3756.1	-2749.02	-1921.39	-1231.08	-729.37	-320.435	-2.44141
156.6	-994.873	-784.912	-573.12	-379.028	-200.195	-21.9727	147.705	312.5	482.788	642.09	804.443			156.6	-9285.28	-7724.61	-6251.22	-4915.77	-3743.9	-2736.21	-1893.31	-1234.13	-711.06	-327.148	-12.8174
156.65	-998.535	-785.522	-569.458	-380.249	-198.364	-26.2451	148.315	311.89	480.957	643.921	804.443			156.65	-9277.95	-7724.61	-6256.71	-4917.6	-3753.05	-2763.67	-1926.88	-1243.9	-715.942	-320.435	0
156.7	-996.704	-784.302	-570.068	-384.521	-200.195	-22.583	148.315	313.721	481.567	644.531	805.054			156.7	-9282.23	-7717.29	-6262.21	-4912.72	-3755.49	-2750.85	-1915.89	-1234.13	-722.656	-305.786	3.66211
156.75	-996.704	-786.133	-570.679	-379.639	-199.585	-21.9727	148.926	312.5	482.178	640.869	805.664			156.75	-9288.94	-7724.61	-6253.66	-4919.43	-3741.46	-2744.14	-1911.62	-1228.64	-714.111	-330.2	21.3623
156.8	-997.925	-785.522	-570.068	-380.859	-197.144	-23.1934	147.095	314.941	480.957	642.09	804.443			156.8	-9292.6	-7726.44	-6242.68	-4924.32	-3743.29	-2753.91	-1923.22	-1243.9	-726.318	-324.097	31.7383
156.85	-994.873	-786.743	-565.796	-380.249	-198.975	-23.1934	148.315	314.331	481.567	642.7	805.054			156.85	-9277.34	-7717.29	-6251.83	-4932.86	-3753.05	-2733.15	-1903.69	-1228.64	-708.618	-333.252	20.752
156.9	-997.925	-783.691	-573.12	-382.69	-202.026	-21.9727	150.146	313.11	479.736	644.531	803.223			156.9	-9265.75	-7717.29	-6265.87	-4915.77	-3757.32	-2724.61	-1920.78	-1240.84	-723.877	-323.486	11.5967
156.95	-998.535	-787.964	-571.899	-382.08	-198.975	-23.1934	150.146	314.941	480.957	644.531	805.054			156.95	-9282.23	-7728.88	-6245.73	-4901.12	-3750.61	-2739.87	-1907.96	-1234.13	-715.332	-301.514	-11.5967
157	-997.925	-784.302	-569.458	-377.197	-202.026	-21.3623	148.315	315.552	479.736	642.09	805.054			157	-9288.33	-7725.83	-6259.77	-4915.16	-3747.56	-2742.92	-1910.4	-1239.62	-723.877	-326.538	-23.8037
157.05	-996.704	-784.912	-572.51	-380.859	-200.806	-21.3623	147.095	313.11	482.788	645.142	805.054			157.05	-9283.45	-7731.32	-6243.29	-4932.86	-3749.39	-2743.53	-1927.49	-1241.46	-731.201	-325.317	-26.2451
157.1	-996.704	-783.081	-571.899	-384.521	-200.806	-22.583	148.315	312.5	480.347	643.921	804.443			157.1	-9272.46	-7723.39	-6251.83	-4924.93	-3755.49	-2742.92	-1898.8	-1229.25	-718.384	-309.448	-36.0107
157.15	-996.704	-786.743	-570.679	-381.47	-199.585	-23.8037	147.095	311.89	481.567	642.09	805.664			157.15	-9270.02	-7726.44	-6268.92	-4913.33	-3747.56	-2742.31	-1917.72	-1237.79	-715.942	-317.993	-32.959
157.2	-997.314	-789.185	-570.068	-381.47	-200.806	-22.583	147.095	312.5	480.957	643.311	803.833			157.2	-9281.01	-7724	-6260.38	-4925.54	-3751.83	-2744.14	-1914.67	-1256.1	-725.708	-324.097	-31.1279
157.25	-995.483	-786.743	-567.017	-381.47	-200.195	-24.4141	149.536	314.331	480.957	643.311	804.443			157.25	-9275.51	-7734.38	-6253.66	-4909.06	-3748.78	-2740.48	-1908.57	-1229.86	-729.37	-327.148	-27.4658
157.3	-996.704	-784.912	-573.12	-382.08	-200.195	-22.583	147.705	315.552	481.567	643.311	803.833			157.3	-9273.07	-7730.71	-6251.83	-4918.82	-3745.12	-2751.46	-1921.39	-1239.62	-714.111	-322.876	-18.9209
157.35	-991.211	-787.964	-570.679	-382.69	-200.195	-23.1934	147.095	312.5	481.567	643.311	803.223			157.35	-9258.42	-7727.05	-6244.51	-4915.77	-3735.35	-2729.49	-1912.84	-1250.61	-708.618	-329.59	-26.8555
157.4	-1000.98	-784.912	-569.458	-381.47	-201.416	-21.3623	147.705	314.941	482.788	645.142	803.223			157.4	-9251.71	-7741.7	-6240.84	-4906.01	-3749.39	-2733.15	-1918.33	-1240.84	-713.501	-333.252	-36.6211
157.45	-999.146	-785.522	-570.068	-380.249	-198.364	-21.9727	147.095	313.11	481.567	642.09	806.885			157.45	-9257.81	-7719.12	-6254.88	-4900.51	-3748.78	-2750.85	-1914.67	-1256.71	-736.084	-314.331	-36.0107
157.5	-996.704	-784.302	-571.899	-380.859	-198.975	-21.9727	148.926	313.721	481.567	642.7	805.664			157.5	-9270.02	-7719.73	-6248.17	-4910.28	-3752.44	-2744.75	-1916.5	-1224.37	-717.773	-316.162	-23.8037
157.55	-996.704	-787.964	-570.679	-379.639	-200.806	-23.1934	148.926	315.552	480.957	643.921	804.443			157.55	-9262.7	-7717.29	-6250	-4916.99	-3753.05	-2755.13	-1923.83	-1237.79	-721.436	-322.876	-33.5693
157.6	-995.483	-786.133	-571.289	-381.47	-199.585	-20.752	149.536	314.331	482.178	644.531	806.885			157.6	-9261.47	-7717.9	-6258.54	-4910.28	-3765.87	-2746.58	-1915.89	-1244.51	-720.825	-317.383	-22.583
157.65	-996.704	-784.912	-571.899	-382.69	-201.416	-23.1934	147.705	314.941	480.957	644.531	805.664			157.65	-9265.14	-7712.4	-6257.32	-4914.55	-3744.51	-2743.53	-1898.8	-1232.91	-718.384	-331.421	-20.1416
157.7	-996.094	-785.522	-568.848	-380.249	-200.195	-21.9727	147.705	314.941	480.347	643.921	803.833			157.7	-9263.92	-7703.86	-6258.54	-4904.17	-3745.73	-2742.92	-1934.2	-1243.9	-724.487	-314.941	-15.2588
157.75	-994.263	-785.522	-571.289	-382.69	-198.975	-23.1934	147.705	312.5	481.567	642.7	803.833			157.75	-9278.56	-7691.04	-6254.27	-4906.01	-3749.39	-2753.91	-1917.72	-1253.05	-711.06	-316.162	-31.7383
157.8	-997.925	-784.302	-569.458	-380.859	-200.806	-23.8037	148.926	314.331	479.736	644.531	802.612			157.8	-9254.15	-7687.99	-6245.12	-4931.64	-3729.86	-2753.91	-1914.67	-1240.84	-722.046	-325.928	-31.1279
157.85	-999.146	-786.743	-571.899	-379.639	-200.195	-21.9727	146.484	311.89	481.567	643.921	805.664			157.85	-9251.71	-7699.58	-6254.27	-4922.49	-3731.08	-2744.14	-1918.33	-1246.95	-722.656	-331.421	-30.5176
157.9	-994.263	-783.691	-571.899	-379.639	-199.585	-20.752	147.705	313.11	482.178	645.752	803.833			157.9	-9252.93	-7713.62	-6245.12	-4917.6	-3734.74	-2744.75	-1904.91	-1219.48	-713.501	-318.604	-35.4004
157.95	-997.925	-786.743	-569.458	-380.859	-199.585	-23.8037	147.095	314.941	482.178	642.09	803.223			157.95	-9246.83	-7705.69	-6258.54	-4910.28	-3758.54	-2745.36	-1917.72	-1233.52	-720.825	-313.721	-21.9727
158	-997.314	-786.743	-571.289	-383.301	-200.195	-21.3623	150.757	314.941	480.957	642.09	803.833			158	-9262.7	-7705.08	-6253.05	-4906.62	-3765.87	-2744.75	-1930.54	-1236.57	-720.215	-324.097	-15.8691
158.05	-996.094	-785.522	-570.679	-382.69	-199.585	-21.9727	147.705	314.941	480.347	644.531	803.223			158.05	-9252.93	-7705.69	-6239.62	-4918.82	-3745.73	-2754.52	-1923.22	-1232.91	-712.28	-301.514	-36.0107
158.1	-996.704	-784.912	-570.068	-381.47	-198.975	-22.583	147.095	315.552	480.347	644.531	803.833			158.1	-9242.55	-7697.14	-6260.38	-4910.89	-3741.46	-2742.92	-1900.63	-1245.12	-720.825	-328.369	-41.5039
158.15	-996.094	-785.522	-570.679	-382.08	-199.585	-22.583	147.705	314.331	480.347	642.09	804.443			158.15	-9255.98	-7703.86	-6256.1	-4924.32	-3743.9	-2745.97	-1909.79	-1222.53	-730.591	-325.317	-34.79
158.2	-996.094	-786.133	-571.899	-382.69	-200.195	-21.9727	146.484	315.552	480.347	644.531	802.612			158.2	-9268.8	-7695.92	-6257.32	-4916.38	-3751.83	-2747.19	-1921.39	-1242.68	-725.708	-324.707	-29.9072
158.25	-995.483	-783.081	-570.679	-382.69	-201.416	-20.752	148.315	314.331	482.178	643.921	804.443			158.25	-9270.63	-7706.3	-6239.01	-4915.16	-3764.04	-2741.09	-1917.72	-1246.34	-723.877	-325.317	-20.752
158.3	-996.704	-784.912	-570.679	-382.08	-201.416	-21.3623	151.978	316.162	479.126	644.531	806.274			158.3	-9266.36	-7705.08	-6249.39	-4924.32	-3746.34	-2751.46	-1912.23	-1230.47	-722.656	-313.11	-26.2451
158.35	-996.094	-786.743	-569.458	-379.028	-199.585	-23.1934	148.315	314.941	480.957	643.311	805.664			158.35	-9265.14	-7703.86	-6257.93	-4911.5	-3757.32	-2748.41	-1914.67	-1237.79	-718.384	-322.876	-32.3486
158.4	-995.483	-786.743	-571.899	-379.639	-199.585	-21.9727	147.095	312.5	482.178	641.479	803.833			158.4	-9260.86	-7726.44	-6253.66	-4918.21	-3743.9	-2742.92	-1912.23	-1253.66	-728.149	-310.669	-22.583
158.45	-996.094	-785.522	-570.679	-381.47	-198.364	-23.1934	150.146	311.89	481.567	644.531	803.223			158.45	-9271.24	-7723.39	-6270.75	-4911.5	-3746.34	-2737.43	-1912.23	-1251.83	-734.863	-310.059	-31.7383
158.5	-997.314	-786.743	-569.458	-380.859	-200.195	-25.0244	149.536	313.721	480.347	643.921	806.274			158.5	-9268.19	-7713.01	-6265.87	-4916.38	-3762.21	-2748.41	-1914.67	-1248.17	-711.67	-318.604	-7.32422
158.55	-994.873	-786.743	-571.289	-379.639	-200.806	-21.3623	148.315	313.721	480.347	645.142	805.664			158.55	-9277.34	-7713.01	-6264.04	-4915.77	-3743.29	-2749.02	-1911.01	-1233.52	-714.722	-300.293	-9.15527
158.6	-995.483	-786.743	-571.289	-381.47	-201.416	-23.1934	147.095	313.721	479.126	644.531	803.833			158.6	-9285.28	-7699.58	-6253.05	-4922.49	-3753.66	-2753.91	-1907.96	-1245.73	-716.553	-307.007	-23.8037
158.65	-995.483	-786.743	-570.068	-380.249	-198.975	-21.9727	146.484	314.941	480.347	643.311	804.443			158.65	-9290.77	-7714.84	-6250	-4913.33	-3753.05	-2747.19	-1915.89	-1240.23	-737.305	-316.162	-6.71387
158.7	-996.094	-785.522	-570.068	-380.249	-200.195	-23.8037	148.315	314.331	483.398	644.531	800.171			158.7	-9290.16	-7704.47	-6247.56	-4921.26	-3761.6	-2732.54	-1926.27	-1252.44	-728.76	-297.852	-25.0244
158.75	-996.094	-784.912	-568.848	-383.301	-200.806	-21.3623	147.705	313.721	482.178	643.311	803.223			158.75	-9284.67	-7705.69	-6261.6	-4915.77	-3759.16	-2753.91	-1916.5	-1246.95	-731.201	-297.241	-29.2969
158.8	-996.704	-785.522	-571.289	-383.301	-201.416	-20.752	148.926	311.279	479.736	642.7	806.274			158.8	-9286.5	-7716.06	-6263.43	-4920.65	-3757.32	-2738.65	-1901.86	-1233.52	-734.253	-301.514	-23.8037
158.85	-997.314	-784.302	-570.068	-379.639	-200.195	-23.8037	148.926	315.552	480.957	642.7	800.171			158.85	-9282.84	-7704.47	-6248.17	-4926.15	-3759.16	-2756.35	-1912.84	-1246.95	-726.318	-335.693	-29.9072
158.9	-995.483	-784.912	-571.289	-380.249	-198.975	-19.5312	147.095	314.941	482.788	643.921	802.002			158.9	-9290.16	-7707.52	-6250.61	-4901.73	-3755.49	-2743.53	-1926.88	-1229.25	-715.332	-311.279	-43.9453
158.95	-996.704	-783.691	-570.068	-379.639	-198.364	-23.1934	150.146	311.89	482.178	644.531	805.054			158.95	-9282.84	-7708.13	-6255.49	-4921.26	-3754.27	-2742.31	-1921.39	-1243.9	-730.591	-311.279	-32.3486
159	-996.094	-786.133	-570.068	-379.639	-198.364	-23.8037	148.315	313.11	477.295	643.921	802.002			159	-9273.68	-7703.25	-6267.7	-4922.49	-3754.88	-2763.06	-1893.31	-1247.56	-726.318	-335.083	-34.1797
159.05	-996.094	-785.522	-572.51	-379.028	-201.416	-23.1934	146.484	316.772	480.957	639.038	803.833			159.05	-9268.8	-7698.97	-6267.09	-4932.86	-3753.66	-2745.36	-1912.23	-1230.47	-714.111	-303.345	-25.6348
159.1	-994.873	-786.133	-570.068	-380.859	-200.806	-21.9727	149.536	314.331	479.126	641.479	802.002			159.1	-9267.58	-7703.25	-6258.54	-4945.07	-3735.35	-2736.21	-1912.84	-1229.25	-725.708	-322.266	-21.3623
159.15	-995.483	-783.691	-571.899	-379.639	-199.585	-22.583	150.146	316.162	477.905	643.311	802.612			159.15	-9277.34	-7705.69	-6260.38	-4918.82	-3747.56	-2756.35	-1919.56	-1224.98	-724.487	-331.421	-12.207
159.2	-996.094	-784.302	-568.848	-380.859	-199.585	-19.5312	148.926	314.331	484.009	640.869	803.833			159.2	-9275.51	-7704.47	-6260.99	-4916.38	-3747.56	-2731.32	-1920.78	-1231.69	-717.773	-313.721	-18.3105
159.25	-997.314	-785.522	-569.458	-381.47	-200.806	-24.4141	148.315	315.552	479.126	643.921	803.833			159.25	-9257.81	-7721.56	-6251.83	-4922.49	-3767.09	-2748.41	-1901.25	-1262.82	-714.722	-314.331	-25.0244
159.3	-996.704	-785.522	-568.848	-380.249	-201.416	-22.583	148.315	313.11	477.295	640.259	803.223			159.3	-9263.31	-7719.12	-6252.44	-4899.29	-3770.75	-2755.13	-1920.78	-1235.35	-722.046	-324.707	-17.0898
159.35	-996.704	-786.743	-568.848	-380.859	-200.195	-21.9727	147.705	311.89	482.178	641.479	804.443			159.35	-9299.32	-7709.96	-6257.32	-4913.94	-3741.46	-2742.92	-1913.45	-1235.96	-729.37	-327.759	-26.2451
159.4	-995.483	-785.522	-572.51	-381.47	-198.364	-20.1416	147.095	314.941	477.295	645.142	802.612			159.4	-9302.98	-7697.75	-6258.54	-4931.64	-3758.54	-2769.78	-1919.56	-1252.44	-718.994	-318.604	-24.4141
159.45	-996.094	-784.302	-570.679	-382.69	-200.195	-20.752	148.315	311.89	480.347	642.7	803.833			159.45	-9288.94	-7714.23	-6250.61	-4923.1	-3732.3	-2740.48	-1928.71	-1211.55	-717.163	-320.435	-9.15527
159.5	-997.314	-784.302	-569.458	-381.47	-201.416	-21.9727	149.536	311.89	480.347	643.311	806.274			159.5	-9282.23	-7691.65	-6250.61	-4932.86	-3732.3	-2728.88	-1907.96	-1228.64	-710.449	-313.721	-15.2588
159.55	-995.483	-786.743	-570.068	-379.028	-198.364	-20.1416	145.874	314.941	478.516	642.7	803.223			159.55	-9268.8	-7710.57	-6240.84	-4925.54	-3761.6	-2752.69	-1915.89	-1252.44	-719.604	-312.5	-33.5693
159.6	-994.263	-785.522	-571.289	-380.859	-198.975	-22.583	148.315	311.279	483.398	640.869	802.002			159.6	-9264.53	-7720.34	-6254.27	-4916.99	-3768.31	-2731.93	-1910.4	-1232.3	-713.501	-324.097	-0.610352
159.65	-997.925	-783.691	-571.899	-380.859	-198.364	-23.8037	150.146	311.89	479.126	643.311	803.223			159.65	-9266.36	-7703.86	-6250	-4924.32	-3771.36	-2761.84	-1905.52	-1248.17	-728.149	-328.369	3.05176
159.7	-996.094	-783.081	-570.679	-383.911	-198.975	-22.583	145.874	314.941	480.957	643.311	802.002			159.7	-9285.28	-7711.18	-6254.88	-4904.79	-3751.22	-2755.13	-1920.17	-1240.23	-719.604	-330.2	-12.207
159.75	-994.263	-786.133	-567.627	-381.47	-200.195	-25.0244	147.705	313.721	481.567	642.09	805.054			159.75	-9284.06	-7692.87	-6256.1	-4923.1	-3748.17	-2740.48	-1906.74	-1225.59	-728.149	-313.721	-4.88281
159.8	-996.094	-787.354	-569.458	-378.418	-199.585	-23.8037	145.874	313.721	478.516	643.311	802.612			159.8	-9281.62	-7693.48	-6254.88	-4910.28	-3748.17	-2772.83	-1918.33	-1216.43	-713.501	-325.928	3.05176
159.85	-996.094	-784.912	-571.289	-379.639	-199.585	-21.9727	145.264	313.11	480.347	640.869	803.833			159.85	-9295.04	-7696.53	-6237.18	-4907.84	-3751.22	-2738.04	-1918.95	-1220.7	-721.436	-326.538	12.207
159.9	-996.704	-786.743	-569.458	-380.249	-198.975	-24.4141	148.926	311.279	480.957	643.921	805.664			159.9	-9275.51	-7715.45	-6278.08	-4916.38	-3755.49	-2742.92	-1912.23	-1240.23	-723.267	-319.824	6.71387
159.95	-996.094	-785.522	-570.679	-380.859	-200.195	-23.1934	145.874	313.11	480.957	643.311	803.223			159.95	-9293.21	-7712.4	-6253.05	-4896.24	-3757.32	-2753.91	-1925.66	-1239.62	-720.825	-334.473	-2.44141
160	-996.704	-783.691	-568.848	-380.859	-202.637	-21.3623	147.705	313.11	480.957	640.259	802.612			160	-9291.99	-7708.13	-6243.9	-4910.28	-3753.05	-2728.27	-1898.19	-1232.3	-722.046	-331.421	-6.10352
160.05	-999.756	-784.912	-569.458	-380.249	-197.754	-25.6348	149.536	312.5	482.178	642.09	801.392			160.05	-9275.51	-7706.3	-6254.88	-4940.8	-3745.73	-2763.06	-1906.74	-1240.84	-726.318	-317.383	-24.4141
160.1	-995.483	-784.302	-571.289	-382.08	-200.806	-20.752	147.705	313.721	478.516	643.311	800.171			160.1	-9288.94	-7708.74	-6245.73	-4917.6	-3763.43	-2741.7	-1927.49	-1229.86	-739.746	-333.252	-17.0898
160.15	-994.263	-784.912	-571.289	-382.08	-202.637	-23.1934	145.874	313.721	483.398	640.869	803.223			160.15	-9261.47	-7709.35	-6256.1	-4920.65	-3761.6	-2736.82	-1903.69	-1249.39	-720.825	-336.914	-20.1416
160.2	-997.314	-787.964	-570.068	-383.301	-198.975	-23.8037	148.315	311.89	478.516	642.09	799.561			160.2	-9284.06	-7717.9	-6250.61	-4923.71	-3750	-2769.17	-1917.11	-1250.61	-714.111	-308.228	-30.5176
160.25	-994.873	-786.133	-567.627	-382.69	-201.416	-21.9727	146.484	312.5	479.126	642.09	799.561			160.25	-9276.12	-7724.61	-6240.84	-4907.84	-3751.22	-2735.6	-1911.62	-1226.81	-723.267	-297.241	-22.583
160.3	-996.704	-783.691	-570.068	-379.639	-201.416	-25.0244	147.095	313.11	480.347	640.869	804.443			160.3	-9259.03	-7718.51	-6245.12	-4921.88	-3746.95	-2727.05	-1903.69	-1237.18	-726.318	-319.214	-8.54492
160.35	-994.873	-784.302	-570.679	-384.521	-197.754	-23.1934	149.536	314.941	482.178	640.259	806.885			160.35	-9276.12	-7719.12	-6257.32	-4916.99	-3749.39	-2762.45	-1903.08	-1242.68	-715.942	-321.655	6.10352
160.4	-997.314	-783.081	-569.458	-380.859	-201.416	-21.9727	146.484	312.5	479.736	639.038	804.443			160.4	-9282.84	-7722.17	-6261.6	-4903.56	-3758.54	-2742.92	-1905.52	-1228.03	-715.942	-317.383	12.8174
160.45	-997.314	-782.471	-573.73	-380.859	-203.247	-24.4141	148.315	312.5	478.516	643.311	803.223			160.45	-9275.51	-7706.3	-6264.65	-4932.25	-3736.57	-2745.97	-1915.89	-1204.22	-729.37	-328.979	17.7002
160.5	-993.652	-782.471	-571.289	-382.08	-200.195	-25.6348	146.484	314.331	479.126	645.752	802.002			160.5	-9295.65	-7700.81	-6262.82	-4910.89	-3764.04	-2758.18	-1923.22	-1221.31	-728.149	-315.552	1.2207
160.55	-993.042	-786.743	-571.289	-380.249	-200.195	-23.8037	148.926	313.11	479.126	640.869	800.171			160.55	-9288.33	-7700.2	-6250	-4916.99	-3759.77	-2742.31	-1900.63	-1239.01	-729.37	-318.604	9.76562
160.6	-996.704	-785.522	-572.51	-380.859	-197.754	-24.4141	148.926	312.5	477.905	643.311	802.612			160.6	-9311.52	-7711.18	-6249.39	-4940.19	-3746.34	-2745.36	-1909.79	-1239.01	-735.474	-315.552	10.376
160.65	-996.704	-784.912	-570.679	-382.08	-200.195	-22.583	147.095	311.89	477.295	641.479	803.223			160.65	-9323.12	-7701.42	-6249.39	-4913.94	-3770.14	-2737.43	-1921.39	-1242.68	-710.449	-308.228	-0.610352
160.7	-997.925	-786.743	-568.848	-380.249	-200.195	-23.8037	148.926	311.89	480.347	640.869	802.002			160.7	-9282.84	-7705.08	-6264.65	-4932.25	-3754.88	-2741.09	-1900.02	-1221.92	-725.098	-321.045	16.4795
160.75	-996.704	-783.691	-571.289	-383.301	-200.195	-23.1934	148.315	310.669	483.398	642.09	801.392			160.75	-9292.6	-7692.26	-6262.21	-4930.42	-3742.68	-2747.8	-1907.96	-1229.25	-725.098	-312.5	-6.71387
160.8	-996.704	-787.964	-570.679	-382.69	-199.585	-21.9727	148.315	310.669	481.567	640.869	802.002			160.8	-9281.62	-7693.48	-6257.32	-4913.33	-3760.99	-2725.83	-1900.63	-1245.73	-719.604	-316.162	-9.15527
160.85	-996.094	-788.574	-571.289	-380.859	-200.806	-24.4141	147.705	310.669	482.788	641.479	802.612			160.85	-9279.79	-7725.83	-6260.38	-4919.43	-3757.93	-2753.3	-1909.79	-1255.49	-711.67	-325.317	-14.0381
160.9	-996.094	-784.302	-573.73	-380.859	-200.806	-23.1934	145.874	315.552	479.126	644.531	800.781			160.9	-9296.88	-7711.79	-6264.65	-4918.21	-3748.78	-2749.02	-1913.45	-1239.01	-723.267	-313.11	-15.2588
160.95	-997.925	-787.354	-571.289	-381.47	-201.416	-20.1416	145.874	316.162	478.516	639.648	803.223			160.95	-9292.6	-7709.35	-6269.53	-4916.38	-3746.95	-2745.97	-1919.56	-1240.84	-727.539	-325.317	-18.3105
161	-994.873	-787.354	-572.51	-381.47	-199.585	-25.0244	145.874	314.331	480.347	643.311	803.223			161	-9294.43	-7720.34	-6242.07	-4928.59	-3756.1	-2754.52	-1908.57	-1245.12	-732.422	-314.331	-23.8037
161.05	-996.704	-785.522	-570.679	-381.47	-200.195	-23.1934	144.043	312.5	482.178	642.09	802.612			161.05	-9284.06	-7693.48	-6258.54	-4926.15	-3754.88	-2747.19	-1922.61	-1245.73	-721.436	-325.928	1.2207
161.1	-997.925	-787.964	-569.458	-380.249	-200.806	-23.8037	146.484	313.11	479.736	641.479	803.833			161.1	-9269.41	-7709.35	-6257.93	-4934.69	-3766.48	-2735.6	-1937.87	-1231.69	-711.67	-335.083	6.71387
161.15	-997.314	-786.743	-571.899	-380.249	-199.585	-25.0244	148.315	313.721	479.736	643.311	802.612			161.15	-9275.51	-7692.87	-6251.22	-4917.6	-3766.48	-2753.3	-1919.56	-1226.2	-724.487	-332.031	-0.610352
161.2	-997.925	-784.912	-569.458	-382.69	-201.416	-24.4141	148.926	310.669	480.347	642.7	801.392			161.2	-9255.98	-7695.92	-6254.27	-4913.33	-3766.48	-2744.75	-1903.69	-1239.01	-729.98	-332.642	0.610352
161.25	-998.535	-786.743	-570.068	-381.47	-201.416	-27.4658	149.536	312.5	480.347	641.479	802.612			161.25	-9259.64	-7705.69	-6247.56	-4922.49	-3749.39	-2741.7	-1920.17	-1239.62	-726.318	-325.928	6.71387
161.3	-994.263	-784.912	-571.289	-382.69	-200.806	-24.4141	148.315	314.941	478.516	641.479	804.443			161.3	-9285.89	-7684.94	-6251.83	-4915.16	-3748.78	-2739.26	-1923.83	-1232.3	-740.356	-313.721	6.10352
161.35	-997.925	-786.133	-571.289	-381.47	-201.416	-20.1416	147.095	311.279	481.567	640.259	801.392			161.35	-9263.31	-7707.52	-6269.53	-4919.43	-3757.32	-2749.63	-1911.62	-1241.46	-723.267	-323.486	3.05176
161.4	-997.314	-790.405	-569.458	-381.47	-200.806	-21.9727	144.653	313.11	482.178	643.921	803.223			161.4	-9273.68	-7723.39	-6234.13	-4921.88	-3730.47	-2750.24	-1903.69	-1239.62	-715.942	-323.486	11.5967
161.45	-995.483	-784.912	-571.289	-381.47	-203.857	-21.9727	147.095	312.5	481.567	642.7	803.223			161.45	-9277.95	-7694.09	-6256.71	-4923.1	-3755.49	-2745.36	-1912.84	-1239.62	-709.839	-337.524	6.71387
161.5	-997.925	-786.133	-571.289	-381.47	-203.857	-22.583	149.536	311.89	480.347	640.869	802.612			161.5	-9260.86	-7713.01	-6253.66	-4920.65	-3765.26	-2750.85	-1933.59	-1232.91	-718.384	-321.045	3.05176
161.55	-997.314	-785.522	-571.289	-380.859	-201.416	-25.0244	148.926	314.331	482.788	645.142	804.443			161.55	-9252.93	-7689.21	-6246.34	-4921.26	-3748.17	-2761.23	-1911.62	-1227.42	-724.487	-315.552	-8.54492
161.6	-996.094	-786.743	-571.899	-383.301	-197.754	-23.8037	147.095	312.5	477.905	642.09	802.612			161.6	-9257.81	-7684.94	-6268.92	-4915.77	-3752.44	-2745.97	-1903.08	-1226.81	-726.318	-325.928	-16.4795
161.65	-996.704	-786.743	-571.899	-383.301	-198.364	-25.0244	147.705	315.552	480.347	641.479	801.392			161.65	-9267.58	-7716.67	-6282.96	-4907.84	-3756.71	-2743.53	-1920.78	-1237.79	-729.37	-310.059	-12.8174
161.7	-996.094	-783.691	-571.899	-383.911	-199.585	-21.9727	145.874	313.11	482.788	643.921	801.392			161.7	-9273.68	-7686.16	-6266.48	-4912.11	-3746.34	-2749.02	-1915.28	-1229.86	-734.863	-318.604	-0.610352
161.75	-996.094	-784.912	-571.899	-387.573	-200.806	-23.8037	148.315	312.5	479.736	643.921	799.561			161.75	-9269.41	-7693.48	-6243.29	-4918.82	-3753.05	-2756.35	-1922.61	-1234.74	-720.215	-316.162	-3.66211
161.8	-996.704	-786.133	-571.899	-381.47	-205.078	-23.8037	147.705	313.721	478.516	642.09	804.443			161.8	-9248.05	-7697.14	-6275.02	-4912.72	-3754.27	-2756.96	-1909.18	-1235.96	-723.267	-313.721	-18.9209
161.85	-996.704	-785.522	-572.51	-378.418	-203.247	-23.1934	145.874	313.11	481.567	642.09	802.612			161.85	-9265.14	-7687.38	-6271.36	-4926.76	-3755.49	-2749.02	-1921.39	-1241.46	-725.708	-329.59	-16.4795
161.9	-996.094	-784.912	-573.12	-380.859	-198.975	-23.1934	147.095	311.89	479.736	643.921	802.612			161.9	-9265.75	-7700.2	-6258.54	-4935.3	-3754.88	-2740.48	-1909.18	-1234.74	-716.553	-333.862	-12.8174
161.95	-994.873	-786.133	-572.51	-380.859	-200.195	-25.0244	146.484	312.5	482.178	643.311	805.664			161.95	-9279.79	-7714.84	-6267.09	-4895.63	-3746.34	-2734.38	-1906.74	-1227.42	-716.553	-330.811	-13.4277
162	-997.925	-787.354	-571.899	-382.69	-201.416	-21.3623	148.315	313.11	477.295	643.921	802.002			162	-9273.07	-7706.91	-6268.92	-4916.99	-3742.68	-2730.1	-1908.57	-1223.75	-731.201	-322.876	-21.9727
162.05	-997.925	-787.354	-568.848	-383.301	-201.416	-21.9727	146.484	312.5	479.126	640.869	803.833			162.05	-9274.9	-7704.47	-6257.93	-4922.49	-3741.46	-2731.32	-1906.74	-1239.62	-734.863	-333.862	-25.6348
162.1	-997.314	-787.964	-570.679	-383.911	-201.416	-22.583	146.484	314.331	478.516	640.259	800.781			162.1	-9276.73	-7700.2	-6270.75	-4917.6	-3748.78	-2743.53	-1927.49	-1231.08	-723.267	-328.369	-9.76562
162.15	-995.483	-788.574	-571.899	-381.47	-202.026	-24.4141	147.705	312.5	481.567	639.038	802.002			162.15	-9271.85	-7695.92	-6277.47	-4925.54	-3767.09	-2760.62	-1918.95	-1246.95	-717.163	-329.59	-22.583
162.2	-996.704	-789.185	-571.289	-381.47	-200.195	-24.4141	147.095	312.5	479.126	643.311	802.612			162.2	-9276.12	-7705.08	-6260.99	-4918.21	-3747.56	-2760.01	-1920.17	-1238.4	-712.28	-325.928	-21.3623
162.25	-999.146	-784.912	-571.289	-382.08	-200.195	-25.0244	148.926	310.669	480.347	643.311	802.612			162.25	-9287.72	-7700.81	-6251.83	-4935.91	-3747.56	-2734.38	-1927.49	-1240.84	-699.463	-332.031	-21.9727
162.3	-999.146	-784.302	-573.73	-379.028	-200.195	-23.1934	149.536	312.5	479.736	642.7	805.054			162.3	-9278.56	-7716.67	-6257.32	-4923.71	-3764.04	-2747.19	-1913.45	-1235.35	-722.046	-326.538	-40.8936
162.35	-996.704	-784.302	-568.237	-382.08	-201.416	-24.4141	147.095	314.331	481.567	639.038	802.002			162.35	-9270.02	-7717.9	-6266.48	-4913.94	-3753.66	-2737.43	-1920.17	-1243.9	-728.149	-330.2	-40.2832
162.4	-999.146	-784.912	-568.848	-381.47	-201.416	-23.8037	147.705	313.11	480.347	642.09	801.392			162.4	-9279.79	-7727.66	-6254.27	-4904.17	-3747.56	-2738.04	-1932.98	-1236.57	-705.566	-328.979	-29.2969
162.45	-1002.2	-784.912	-570.068	-381.47	-200.806	-20.752	147.095	312.5	479.736	642.7	803.833			162.45	-9278.56	-7721.56	-6265.87	-4937.74	-3751.22	-2761.23	-1909.18	-1225.59	-735.474	-337.524	-21.9727
162.5	-996.094	-787.354	-570.679	-383.301	-200.195	-25.0244	148.315	313.721	479.736	640.259	802.612			162.5	-9275.51	-7699.58	-6272.58	-4926.76	-3745.73	-2756.35	-1927.49	-1231.08	-725.098	-321.045	-31.1279
162.55	-996.094	-787.964	-571.899	-379.639	-199.585	-21.3623	147.095	310.669	480.347	643.311	801.392			162.55	-9248.66	-7734.38	-6273.19	-4935.91	-3743.29	-2741.09	-1904.3	-1220.09	-726.318	-328.369	-34.1797
162.6	-994.263	-786.133	-572.51	-381.47	-198.364	-23.1934	148.315	314.331	480.347	639.038	802.612			162.6	-9274.29	-7729.49	-6271.36	-4926.76	-3746.34	-2735.6	-1904.91	-1255.49	-717.163	-327.148	-8.54492
162.65	-996.704	-785.522	-572.51	-381.47	-200.806	-26.2451	147.095	312.5	481.567	642.7	802.612			162.65	-9266.36	-7727.66	-6265.26	-4909.06	-3751.22	-2753.91	-1911.01	-1248.17	-724.487	-329.59	4.27246
162.7	-996.704	-786.133	-572.51	-380.249	-200.195	-24.4141	147.095	314.331	480.347	642.7	802.612			162.7	-9260.25	-7735.6	-6259.16	-4917.6	-3759.77	-2739.26	-1916.5	-1240.84	-742.798	-327.148	13.4277
162.75	-998.535	-786.743	-568.848	-383.301	-200.806	-23.8037	148.926	311.89	480.957	642.09	803.223			162.75	-9284.06	-7736.21	-6268.31	-4924.93	-3752.44	-2747.19	-1906.13	-1240.23	-731.201	-339.966	13.4277
162.8	-999.756	-785.522	-567.627	-379.639	-202.026	-24.4141	146.484	313.11	479.126	642.7	803.833			162.8	-9293.21	-7736.82	-6256.1	-4923.71	-3746.95	-2750.24	-1905.52	-1238.4	-717.773	-325.928	3.05176
162.85	-998.535	-786.743	-573.73	-382.08	-198.975	-23.1934	146.484	314.941	480.347	641.479	801.392			162.85	-9290.77	-7742.92	-6244.51	-4926.76	-3762.21	-2745.97	-1922	-1237.79	-725.708	-313.721	16.4795
162.9	-995.483	-786.133	-572.51	-381.47	-202.026	-23.1934	145.874	312.5	480.957	643.921	801.392			162.9	-9275.51	-7724.61	-6243.9	-4929.2	-3766.48	-2747.19	-1931.76	-1241.46	-722.046	-312.5	15.2588
162.95	-998.535	-786.133	-571.289	-382.08	-201.416	-23.1934	148.315	313.11	479.736	642.7	805.054			162.95	-9288.94	-7730.71	-6253.05	-4919.43	-3747.56	-2749.02	-1918.33	-1234.13	-725.708	-319.214	11.5967
163	-999.146	-786.133	-571.289	-381.47	-199.585	-23.8037	147.705	311.89	480.347	640.259	802.002			163	-9300.54	-7730.1	-6264.04	-4918.82	-3748.17	-2745.36	-1918.95	-1223.14	-733.643	-336.304	17.0898
163.05	-997.314	-786.133	-572.51	-380.859	-201.416	-20.752	148.315	311.89	481.567	643.311	801.392			163.05	-9282.23	-7720.95	-6247.56	-4917.6	-3731.08	-2743.53	-1914.06	-1239.01	-729.98	-339.966	23.8037
163.1	-996.094	-787.354	-571.289	-383.911	-199.585	-23.8037	149.536	313.11	479.126	642.7	801.392			163.1	-9281.01	-7724.61	-6252.44	-4927.98	-3741.46	-2733.15	-1900.63	-1233.52	-725.708	-319.824	17.7002
163.15	-997.314	-786.743	-571.899	-380.859	-200.195	-23.8037	147.095	312.5	481.567	637.817	803.223			163.15	-9301.15	-7721.56	-6257.32	-4920.04	-3762.21	-2755.74	-1907.96	-1229.25	-716.553	-310.059	-10.9863
163.2	-997.314	-787.354	-571.289	-383.301	-201.416	-21.9727	147.095	310.669	479.126	642.7	802.612			163.2	-9283.45	-7736.82	-6246.34	-4930.42	-3761.6	-2757.57	-1910.4	-1246.34	-716.553	-308.838	14.6484
163.25	-997.314	-784.912	-571.289	-383.911	-200.195	-24.4141	148.315	312.5	477.905	640.869	803.833			163.25	-9287.11	-7720.34	-6260.38	-4923.71	-3743.9	-2752.69	-1918.95	-1236.57	-698.853	-319.824	27.4658
163.3	-996.094	-784.912	-569.458	-380.859	-201.416	-22.583	145.874	313.11	480.957	640.259	802.002			163.3	-9306.03	-7712.4	-6266.48	-4920.65	-3749.39	-2760.01	-1923.83	-1244.51	-722.046	-321.045	-19.5312
163.35	-996.704	-786.743	-572.51	-379.639	-199.585	-23.8037	147.095	312.5	479.736	642.7	803.223			163.35	-9304.81	-7725.83	-6265.26	-4920.65	-3737.79	-2747.19	-1920.17	-1253.66	-730.591	-308.228	8.54492
163.4	-996.704	-786.133	-572.51	-382.69	-197.754	-23.1934	148.926	311.279	480.347	639.648	802.002			163.4	-9307.25	-7731.93	-6271.36	-4917.6	-3751.22	-2739.87	-1913.45	-1227.42	-717.773	-343.628	12.207
163.45	-999.146	-784.302	-568.848	-379.639	-200.806	-22.583	147.095	311.279	479.126	641.479	802.002			163.45	-9285.28	-7729.49	-6262.82	-4925.54	-3779.91	-2752.08	-1912.23	-1239.01	-711.67	-330.2	-4.88281
163.5	-997.925	-787.354	-572.51	-379.639	-201.416	-25.6348	147.095	314.941	479.126	642.7	803.223			163.5	-9265.75	-7734.38	-6247.56	-4924.93	-3758.54	-2740.48	-1914.67	-1232.3	-722.046	-310.059	10.376
163.55	-995.483	-786.133	-571.289	-383.301	-199.585	-24.4141	144.653	313.721	480.957	641.479	800.171			163.55	-9257.2	-7727.66	-6265.26	-4929.81	-3762.82	-2747.8	-1907.96	-1218.26	-702.515	-340.576	9.76562
163.6	-996.094	-786.743	-572.51	-383.301	-202.637	-24.4141	147.705	311.279	479.126	642.7	802.002			163.6	-9274.9	-7725.83	-6249.39	-4912.11	-3757.93	-2750.24	-1929.32	-1224.37	-705.566	-331.421	21.3623
163.65	-996.704	-783.081	-570.679	-383.301	-198.975	-25.0244	148.315	313.11	478.516	641.479	803.223			163.65	-9287.11	-7717.9	-6261.6	-4914.55	-3753.05	-2744.75	-1918.95	-1216.43	-718.994	-315.552	42.1143
163.7	-996.704	-787.964	-573.73	-381.47	-200.806	-22.583	145.264	310.669	480.347	640.869	801.392			163.7	-9285.28	-7726.44	-6267.09	-4938.35	-3750	-2752.69	-1912.84	-1218.87	-722.656	-337.524	18.9209
163.75	-997.314	-786.743	-571.289	-383.301	-202.026	-25.0244	148.926	311.279	479.736	640.869	803.833			163.75	-9293.82	-7727.05	-6267.09	-4915.16	-3760.99	-2744.14	-1906.74	-1223.75	-695.801	-324.097	9.15527
163.8	-996.094	-786.743	-570.679	-380.859	-197.754	-25.6348	147.095	315.552	479.126	640.869	802.002			163.8	-9301.76	-7720.95	-6246.95	-4910.89	-3757.93	-2760.01	-1912.84	-1229.86	-722.046	-310.669	12.8174
163.85	-996.704	-787.964	-571.899	-382.08	-200.195	-22.583	146.484	312.5	481.567	641.479	804.443			163.85	-9291.99	-7727.05	-6251.22	-4936.52	-3743.29	-2752.08	-1914.06	-1225.59	-738.525	-331.421	3.66211
163.9	-997.314	-783.691	-569.458	-382.08	-200.806	-23.8037	148.926	311.279	479.126	643.311	804.443			163.9	-9303.59	-7734.99	-6250	-4936.52	-3754.88	-2753.3	-1915.89	-1236.57	-692.139	-324.707	22.583
163.95	-996.094	-787.354	-571.899	-381.47	-200.195	-22.583	147.095	313.11	477.905	640.259	802.612			163.95	-9291.38	-7730.71	-6271.97	-4934.08	-3765.87	-2750.24	-1908.57	-1251.22	-693.97	-321.045	17.7002
164	-996.704	-785.522	-572.51	-382.69	-200.195	-23.8037	145.874	311.89	480.957	640.869	802.002			164	-9299.32	-7719.73	-6263.43	-4936.52	-3767.09	-2732.54	-1904.91	-1231.08	-723.267	-327.148	13.4277
164.05	-994.873	-787.354	-571.899	-382.08	-200.806	-23.1934	149.536	311.89	477.905	643.311	802.002			164.05	-9303.59	-7720.34	-6250	-4923.1	-3750	-2719.12	-1911.01	-1224.37	-697.021	-324.707	20.752
164.1	-997.314	-786.133	-573.12	-382.08	-198.975	-23.1934	146.484	313.721	478.516	640.869	803.833			164.1	-9290.77	-7719.73	-6262.21	-4923.71	-3764.65	-2741.7	-1911.01	-1252.44	-709.229	-314.941	12.207
164.15	-998.535	-786.743	-571.899	-379.639	-200.195	-25.0244	147.095	312.5	480.347	641.479	803.223			164.15	-9290.16	-7709.96	-6261.6	-4921.88	-3768.31	-2744.75	-1903.08	-1235.35	-739.746	-330.811	25.6348
164.2	-996.704	-787.964	-570.068	-382.69	-200.195	-25.0244	147.095	313.721	478.516	640.869	803.833			164.2	-9288.94	-7701.42	-6271.36	-4919.43	-3743.9	-2747.8	-1911.01	-1209.72	-709.839	-330.2	18.9209
164.25	-997.314	-784.912	-571.289	-382.08	-199.585	-21.9727	148.315	312.5	480.957	643.921	802.002			164.25	-9288.94	-7722.17	-6264.04	-4918.21	-3734.13	-2739.87	-1923.83	-1240.23	-721.436	-320.435	29.2969
164.3	-997.314	-786.133	-570.679	-383.911	-201.416	-21.9727	147.705	313.11	479.736	643.921	802.002			164.3	-9285.89	-7707.52	-6260.99	-4918.82	-3737.79	-2740.48	-1892.7	-1245.73	-712.891	-319.824	38.4521
164.35	-995.483	-784.302	-571.899	-383.911	-199.585	-23.8037	146.484	314.941	480.957	641.479	802.002			164.35	-9287.11	-7695.92	-6268.92	-4927.37	-3758.54	-2735.6	-1923.22	-1231.69	-695.19	-330.2	10.9863
164.4	-998.535	-785.522	-573.12	-378.418	-200.806	-21.9727	147.095	314.331	481.567	643.311	801.392			164.4	-9289.55	-7705.69	-6268.31	-4945.68	-3756.1	-2739.87	-1931.76	-1253.05	-736.694	-327.148	-7.93457
164.45	-995.483	-786.743	-571.289	-382.08	-199.585	-25.0244	146.484	312.5	480.347	642.09	803.223			164.45	-9263.92	-7715.45	-6250	-4919.43	-3734.13	-2748.41	-1903.69	-1235.35	-731.812	-336.304	10.9863
164.5	-996.704	-784.302	-573.12	-384.521	-198.975	-23.1934	145.874	313.11	479.736	639.648	801.392			164.5	-9270.02	-7716.06	-6267.7	-4909.67	-3743.9	-2763.06	-1911.62	-1231.08	-717.163	-338.745	-10.376
164.55	-997.314	-787.354	-571.289	-382.69	-200.806	-21.3623	145.874	310.059	480.957	642.09	803.833			164.55	-9298.71	-7709.35	-6274.41	-4895.02	-3754.88	-2739.87	-1917.72	-1240.23	-718.994	-329.59	-6.71387
164.6	-996.704	-787.354	-569.458	-383.301	-200.806	-25.0244	147.705	314.331	479.126	641.479	804.443			164.6	-9275.51	-7710.57	-6264.04	-4912.72	-3755.49	-2722.78	-1905.52	-1229.25	-715.332	-314.941	10.376
164.65	-998.535	-784.302	-573.12	-382.08	-198.975	-22.583	147.095	313.721	481.567	640.259	801.392			164.65	-9253.54	-7712.4	-6273.8	-4915.77	-3740.23	-2758.18	-1904.91	-1239.01	-716.553	-324.707	1.83105
164.7	-996.704	-785.522	-571.289	-380.249	-200.806	-24.4141	147.095	311.279	478.516	642.7	800.171			164.7	-9265.14	-7730.1	-6262.82	-4915.16	-3748.17	-2749.02	-1916.5	-1228.03	-709.229	-322.876	2.44141
164.75	-996.704	-784.912	-572.51	-383.911	-202.026	-24.4141	147.705	312.5	478.516	641.479	800.781			164.75	-9268.19	-7736.21	-6252.44	-4918.21	-3786.62	-2734.99	-1914.67	-1246.95	-701.904	-314.941	-5.49316
164.8	-997.925	-786.743	-570.068	-380.859	-200.806	-21.9727	148.315	314.941	481.567	643.311	802.612			164.8	-9281.01	-7739.87	-6257.93	-4915.77	-3754.27	-2767.94	-1909.18	-1254.27	-716.553	-322.266	1.2207
164.85	-997.925	-786.743	-568.848	-380.249	-202.026	-23.8037	146.484	311.89	480.957	643.311	803.223			164.85	-9291.99	-7729.49	-6246.34	-4925.54	-3728.03	-2746.58	-1898.8	-1229.25	-709.229	-318.604	20.752
164.9	-997.314	-787.354	-571.899	-382.69	-198.975	-24.4141	146.484	313.721	480.957	639.648	800.781			164.9	-9296.26	-7720.95	-6259.16	-4923.71	-3765.87	-2730.1	-1911.01	-1241.46	-722.046	-309.448	15.2588
164.95	-997.925	-786.133	-571.899	-380.859	-198.975	-22.583	146.484	311.279	480.957	640.869	803.223			164.95	-9309.69	-7730.71	-6260.38	-4915.16	-3745.12	-2741.7	-1914.06	-1249.39	-727.539	-339.966	26.2451
165	-996.094	-784.302	-571.289	-383.911	-200.806	-25.6348	148.315	312.5	479.126	643.311	803.223			165	-9300.54	-7707.52	-6251.83	-4920.65	-3732.3	-2734.99	-1898.8	-1248.78	-719.604	-345.459	55.542
165.05	-999.146	-784.302	-572.51	-382.69	-202.026	-21.9727	147.095	313.11	479.126	642.09	803.223			165.05	-9281.62	-7711.18	-6256.71	-4916.38	-3764.04	-2746.58	-1925.66	-1240.23	-729.37	-315.552	25.0244
165.1	-999.146	-789.185	-570.068	-381.47	-203.247	-22.583	148.315	313.721	479.736	640.259	798.95			165.1	-9297.49	-7706.91	-6254.27	-4909.06	-3746.95	-2753.91	-1919.56	-1232.91	-725.098	-313.721	24.4141
165.15	-994.263	-784.912	-573.73	-383.301	-200.806	-25.0244	145.264	313.721	478.516	639.038	804.443			165.15	-9287.72	-7724	-6263.43	-4944.46	-3740.84	-2720.34	-1905.52	-1229.86	-711.67	-324.097	35.4004
165.2	-997.925	-786.133	-571.289	-381.47	-200.195	-20.752	147.705	314.941	479.736	640.869	802.612			165.2	-9286.5	-7738.65	-6255.49	-4915.16	-3753.66	-2727.66	-1910.4	-1220.7	-736.694	-336.304	23.8037
165.25	-995.483	-786.743	-570.068	-382.69	-202.637	-21.9727	148.315	313.11	484.619	641.479	802.612			165.25	-9303.59	-7711.79	-6254.27	-4913.33	-3745.73	-2751.46	-1914.67	-1227.42	-723.267	-319.824	23.1934
165.3	-997.925	-786.743	-572.51	-381.47	-199.585	-23.1934	147.095	313.11	476.685	638.428	802.612			165.3	-9295.65	-7722.17	-6268.92	-4946.29	-3746.95	-2749.63	-1916.5	-1232.91	-719.604	-321.655	7.93457
165.35	-998.535	-787.354	-571.289	-380.859	-200.806	-21.9727	147.095	311.89	480.347	643.311	801.392			165.35	-9276.12	-7732.54	-6231.69	-4923.71	-3756.1	-2755.74	-1923.83	-1231.08	-710.449	-336.304	-11.5967
165.4	-997.314	-786.743	-571.899	-381.47	-200.806	-25.0244	147.705	314.941	482.788	644.531	802.002			165.4	-9268.19	-7717.29	-6253.66	-4904.79	-3740.23	-2742.31	-1907.96	-1221.92	-705.566	-306.396	9.15527
165.45	-996.704	-784.912	-571.289	-382.69	-198.364	-23.1934	148.315	313.11	476.685	641.479	798.95			165.45	-9282.84	-7716.67	-6274.41	-4923.1	-3731.08	-2722.78	-1919.56	-1228.64	-722.656	-314.331	9.15527
165.5	-997.925	-787.354	-569.458	-381.47	-199.585	-22.583	147.095	310.059	478.516	640.869	805.664			165.5	-9297.49	-7709.96	-6235.96	-4916.38	-3755.49	-2736.82	-1912.84	-1235.96	-706.177	-324.097	-4.88281
165.55	-997.314	-786.743	-570.679	-382.69	-201.416	-25.6348	147.705	311.89	475.464	640.259	801.392			165.55	-9296.88	-7755.74	-6259.77	-4920.65	-3753.66	-2737.43	-1898.19	-1254.27	-689.697	-312.5	17.7002
165.6	-1000.37	-788.574	-571.289	-383.911	-201.416	-24.4141	147.705	314.331	484.009	640.869	800.781			165.6	-9287.11	-7736.82	-6275.63	-4940.8	-3759.16	-2745.97	-1905.52	-1245.73	-708.618	-325.928	3.66211
165.65	-997.314	-786.743	-571.899	-379.639	-202.026	-24.4141	147.095	312.5	483.398	641.479	804.443			165.65	-9281.01	-7688.6	-6239.01	-4923.71	-3768.92	-2745.36	-1907.96	-1232.3	-712.891	-327.759	-6.71387
165.7	-996.704	-786.743	-572.51	-382.08	-201.416	-23.8037	148.315	311.279	480.957	641.479	801.392			165.7	-9276.12	-7724.61	-6260.99	-4925.54	-3758.54	-2738.04	-1909.18	-1240.23	-709.229	-321.655	-4.27246
165.75	-998.535	-786.743	-569.458	-380.859	-201.416	-21.9727	145.264	309.448	481.567	643.921	803.223			165.75	-9271.24	-7726.44	-6239.62	-4941.41	-3751.83	-2743.53	-1907.96	-1242.07	-709.839	-328.979	6.10352
165.8	-999.756	-787.354	-571.289	-381.47	-202.026	-25.6348	147.095	314.331	482.178	639.648	803.223			165.8	-9273.07	-7692.87	-6242.68	-4924.32	-3748.78	-2742.31	-1909.18	-1228.64	-727.539	-311.279	4.27246
165.85	-999.756	-787.354	-572.51	-381.47	-199.585	-23.8037	147.705	313.11	479.736	641.479	800.781			165.85	-9290.77	-7728.88	-6262.82	-4931.64	-3751.22	-2761.84	-1909.79	-1232.91	-719.604	-322.876	4.27246
165.9	-999.146	-788.574	-571.899	-381.47	-200.195	-21.9727	146.484	313.721	479.126	641.479	802.612			165.9	-9277.34	-7731.32	-6251.83	-4931.64	-3762.82	-2747.8	-1900.63	-1245.12	-697.021	-325.317	-10.9863
165.95	-995.483	-787.354	-572.51	-381.47	-200.806	-23.8037	144.653	312.5	477.905	642.7	802.612			165.95	-9251.71	-7710.57	-6273.19	-4932.86	-3757.93	-2729.49	-1906.13	-1226.2	-711.06	-335.083	3.05176
166	-1000.37	-785.522	-570.068	-382.69	-200.195	-22.583	150.757	314.331	480.347	640.869	802.002			166	-9277.95	-7722.17	-6273.8	-4918.82	-3754.27	-2753.3	-1922.61	-1231.69	-718.384	-326.538	4.88281
166.05	-997.314	-787.354	-570.679	-382.08	-200.806	-20.752	148.926	313.11	479.736	640.869	802.002			166.05	-9283.45	-7697.75	-6245.73	-4906.62	-3748.78	-2768.55	-1921.39	-1248.17	-720.215	-324.707	-1.83105
166.1	-996.094	-786.743	-570.679	-380.859	-200.195	-25.6348	145.264	312.5	477.295	643.311	803.223			166.1	-9265.75	-7715.45	-6253.66	-4926.15	-3751.83	-2741.09	-1917.72	-1237.18	-717.163	-308.228	-3.05176
166.15	-999.146	-785.522	-570.068	-381.47	-201.416	-27.4658	147.095	312.5	481.567	640.869	802.002			166.15	-9290.77	-7728.27	-6268.31	-4926.15	-3742.07	-2731.32	-1911.01	-1230.47	-700.684	-322.266	-11.5967
166.2	-997.314	-786.743	-571.899	-380.859	-200.195	-23.1934	147.095	314.331	480.347	640.869	802.002			166.2	-9282.84	-7713.01	-6252.44	-4912.72	-3733.52	-2738.65	-1909.18	-1232.91	-712.891	-321.655	-16.4795
166.25	-995.483	-786.133	-572.51	-383.301	-201.416	-19.5312	148.926	313.11	479.736	639.038	802.002			166.25	-9281.62	-7728.27	-6250.61	-4910.28	-3742.68	-2739.26	-1905.52	-1229.86	-723.877	-321.045	-12.207
166.3	-999.146	-784.912	-570.679	-380.859	-202.637	-23.8037	146.484	311.89	480.347	640.259	801.392			166.3	-9290.16	-7727.66	-6255.49	-4922.49	-3763.43	-2744.14	-1914.06	-1226.2	-715.942	-354.004	-10.9863
166.35	-996.704	-787.964	-571.899	-379.639	-201.416	-23.1934	145.264	311.279	480.957	642.09	801.392			166.35	-9281.01	-7716.67	-6257.93	-4914.55	-3759.16	-2734.99	-1920.78	-1241.46	-721.436	-312.5	14.0381
166.4	-997.314	-786.743	-570.679	-382.08	-202.637	-23.1934	148.315	314.331	480.347	642.7	800.171			166.4	-9284.67	-7711.18	-6251.22	-4913.94	-3744.51	-2747.8	-1900.02	-1238.4	-737.305	-321.045	28.6865
166.45	-999.756	-784.302	-569.458	-381.47	-195.923	-22.583	150.146	310.669	478.516	642.7	804.443			166.45	-9287.72	-7725.22	-6242.68	-4912.11	-3759.77	-2747.19	-1901.86	-1231.08	-707.397	-313.721	17.7002
166.5	-997.314	-788.574	-573.12	-380.249	-199.585	-24.4141	147.095	314.331	479.126	642.09	804.443			166.5	-9283.45	-7724	-6269.53	-4929.81	-3740.23	-2736.21	-1904.91	-1235.96	-714.722	-303.955	-1.2207
166.55	-999.146	-785.522	-570.679	-382.08	-201.416	-25.6348	147.705	311.89	480.957	642.09	800.171			166.55	-9309.08	-7713.62	-6257.93	-4936.52	-3740.84	-2741.09	-1910.4	-1232.3	-709.229	-339.355	-7.93457
166.6	-997.925	-787.354	-570.679	-385.742	-200.806	-21.9727	148.926	313.11	478.516	640.869	803.833			166.6	-9312.74	-7717.29	-6253.05	-4925.54	-3740.23	-2742.92	-1909.18	-1242.07	-712.891	-320.435	14.0381
166.65	-997.314	-786.133	-573.12	-380.859	-199.585	-24.4141	147.705	313.11	480.957	639.648	802.002			166.65	-9298.71	-7722.78	-6257.32	-4924.32	-3745.73	-2753.91	-1913.45	-1238.4	-736.084	-321.655	6.10352
166.7	-998.535	-786.743	-570.679	-381.47	-201.416	-23.1934	147.095	311.89	479.736	641.479	802.002			166.7	-9306.64	-7718.51	-6265.87	-4918.82	-3747.56	-2762.45	-1904.91	-1228.64	-718.994	-327.148	9.76562
166.75	-998.535	-786.743	-571.289	-380.859	-202.637	-25.0244	148.926	312.5	478.516	642.09	802.612			166.75	-9299.32	-7720.95	-6242.07	-4926.15	-3756.1	-2744.75	-1914.06	-1247.56	-715.942	-297.852	0
166.8	-997.314	-785.522	-571.899	-380.859	-203.247	-21.3623	147.705	314.331	480.957	642.09	800.781			166.8	-9306.03	-7717.9	-6268.31	-4920.65	-3740.84	-2731.32	-1915.89	-1242.07	-722.656	-325.317	-5.49316
166.85	-996.704	-784.912	-572.51	-381.47	-196.533	-24.4141	148.315	312.5	479.736	642.09	801.392			166.85	-9315.19	-7709.96	-6266.48	-4906.01	-3750	-2742.92	-1912.84	-1229.86	-703.125	-314.941	7.93457
166.9	-997.314	-787.964	-568.237	-381.47	-201.416	-22.583	148.315	311.279	480.347	642.7	802.612			166.9	-9313.35	-7709.35	-6242.68	-4918.21	-3753.05	-2741.7	-1920.78	-1225.59	-723.267	-306.396	4.27246
166.95	-997.314	-786.133	-572.51	-380.249	-202.637	-21.9727	148.315	313.721	479.126	643.921	802.002			166.95	-9304.2	-7717.29	-6256.1	-4921.88	-3731.08	-2743.53	-1898.19	-1213.99	-726.318	-316.772	8.54492
167	-999.146	-786.133	-569.458	-384.521	-200.195	-23.8037	145.874	313.11	479.126	640.259	800.171			167	-9280.4	-7717.9	-6272.58	-4915.77	-3744.51	-2752.69	-1899.41	-1225.59	-723.267	-306.396	6.71387
167.05	-997.925	-787.354	-570.679	-382.69	-199.585	-23.8037	147.095	311.279	480.957	641.479	802.612			167.05	-9274.9	-7706.3	-6261.6	-4928.59	-3735.96	-2732.54	-1893.92	-1236.57	-731.812	-312.5	9.15527
167.1	-996.094	-791.016	-570.679	-379.028	-201.416	-24.4141	148.926	313.11	478.516	643.921	802.612			167.1	-9287.72	-7728.27	-6255.49	-4913.33	-3739.01	-2723.39	-1897.58	-1246.34	-712.28	-307.007	-7.32422
167.15	-998.535	-783.081	-571.899	-381.47	-201.416	-24.4141	148.315	313.11	480.957	640.259	801.392			167.15	-9281.62	-7726.44	-6254.88	-4919.43	-3750.61	-2718.51	-1917.72	-1236.57	-714.722	-303.955	0.610352
167.2	-996.704	-785.522	-571.289	-381.47	-200.806	-21.9727	146.484	313.11	479.736	642.7	800.171			167.2	-9272.46	-7721.56	-6245.73	-4915.77	-3767.7	-2737.43	-1922	-1246.95	-709.839	-316.162	-9.76562
167.25	-996.704	-786.743	-573.73	-382.69	-200.195	-23.1934	145.874	311.89	478.516	641.479	802.612			167.25	-9279.79	-7708.13	-6243.9	-4916.99	-3748.17	-2753.3	-1923.22	-1232.3	-703.735	-313.11	-10.376
167.3	-999.146	-784.912	-570.068	-382.08	-200.195	-23.8037	148.926	314.331	479.736	642.7	803.223			167.3	-9263.31	-7716.67	-6256.1	-4921.26	-3742.07	-2730.1	-1914.06	-1232.3	-721.436	-310.669	10.376
167.35	-1002.81	-785.522	-569.458	-380.859	-201.416	-23.8037	149.536	313.11	481.567	640.869	802.002			167.35	-9245.61	-7742.92	-6261.6	-4920.65	-3743.9	-2748.41	-1900.63	-1236.57	-705.566	-328.979	4.88281
167.4	-994.873	-787.354	-571.289	-381.47	-199.585	-23.8037	145.874	313.11	477.905	642.09	803.223			167.4	-9263.31	-7719.73	-6248.17	-4929.81	-3752.44	-2753.3	-1910.4	-1246.34	-696.411	-313.11	4.88281
167.45	-997.314	-786.133	-571.289	-382.08	-200.195	-23.1934	147.095	313.11	479.736	641.479	802.002			167.45	-9265.75	-7718.51	-6236.57	-4939.58	-3738.4	-2742.31	-1892.7	-1222.53	-727.539	-328.979	-6.71387
167.5	-997.314	-788.574	-571.289	-383.301	-199.585	-23.1934	145.874	312.5	480.957	642.7	800.781			167.5	-9264.53	-7736.21	-6242.07	-4921.26	-3742.68	-2769.17	-1921.39	-1215.21	-727.539	-326.538	4.88281
167.55	-997.314	-783.691	-571.289	-381.47	-200.195	-23.8037	146.484	310.669	478.516	640.869	801.392			167.55	-9262.7	-7715.45	-6249.39	-4909.06	-3748.17	-2744.75	-1932.98	-1242.68	-729.37	-300.293	-2.44141
167.6	-999.146	-784.912	-571.289	-382.08	-200.806	-23.8037	148.926	313.721	478.516	642.7	802.002			167.6	-9259.03	-7711.18	-6244.51	-4921.88	-3748.17	-2747.19	-1891.48	-1234.13	-711.67	-325.928	3.05176
167.65	-999.756	-787.354	-571.289	-380.859	-202.637	-23.1934	147.095	311.89	479.736	642.09	801.392			167.65	-9260.86	-7716.06	-6241.46	-4927.37	-3768.31	-2750.85	-1904.3	-1218.87	-722.656	-304.565	14.0381
167.7	-999.146	-786.743	-572.51	-381.47	-200.806	-25.0244	145.874	312.5	480.957	639.038	800.171			167.7	-9258.42	-7714.84	-6254.88	-4916.99	-3734.13	-2727.66	-1913.45	-1223.14	-734.863	-312.5	9.15527
167.75	-999.146	-783.691	-570.679	-383.301	-198.975	-22.583	148.926	311.89	477.905	640.869	799.561			167.75	-9262.08	-7691.04	-6259.77	-4910.28	-3748.17	-2744.75	-1910.4	-1224.98	-714.111	-314.331	15.8691
167.8	-996.704	-785.522	-570.679	-382.69	-200.806	-25.0244	147.705	311.89	479.126	641.479	801.392			167.8	-9279.79	-7684.94	-6248.78	-4920.65	-3752.44	-2748.41	-1927.49	-1221.31	-722.046	-314.941	29.2969
167.85	-998.535	-785.522	-570.068	-383.301	-202.026	-25.0244	147.095	313.11	479.126	641.479	802.002			167.85	-9271.85	-7713.01	-6251.22	-4909.06	-3741.46	-2744.14	-1920.17	-1229.86	-716.553	-324.707	5.49316
167.9	-997.925	-787.354	-570.068	-381.47	-200.195	-23.1934	149.536	313.721	478.516	640.869	801.392			167.9	-9270.63	-7721.56	-6243.29	-4927.98	-3757.32	-2747.8	-1906.74	-1232.3	-721.436	-316.162	12.8174
167.95	-997.925	-784.302	-573.12	-381.47	-198.364	-24.4141	145.874	311.89	478.516	641.479	800.781			167.95	-9285.89	-7703.86	-6253.66	-4915.77	-3735.35	-2736.21	-1909.18	-1237.79	-724.487	-309.448	3.66211
168	-996.704	-784.912	-568.848	-383.301	-201.416	-25.6348	145.874	314.331	479.736	642.09	801.392			168	-9286.5	-7714.23	-6258.54	-4915.16	-3741.46	-2740.48	-1911.01	-1218.26	-717.773	-321.655	-10.376
168.05	-997.925	-786.133	-570.068	-381.47	-197.754	-21.9727	145.874	311.89	479.126	642.09	800.171			168.05	-9279.17	-7700.2	-6249.39	-4935.3	-3750	-2739.87	-1931.15	-1228.03	-708.008	-309.448	-5.49316
168.1	-998.535	-786.133	-571.899	-381.47	-202.026	-23.1934	148.926	310.669	477.295	640.869	802.002			168.1	-9281.01	-7704.47	-6251.22	-4910.89	-3744.51	-2743.53	-1903.08	-1237.18	-715.332	-311.89	-6.10352
168.15	-997.925	-788.574	-571.289	-380.859	-202.026	-23.1934	147.095	313.11	479.736	639.648	803.833			168.15	-9281.01	-7698.97	-6270.14	-4910.28	-3748.78	-2749.02	-1898.19	-1227.42	-711.67	-301.514	6.10352
168.2	-996.704	-786.743	-571.289	-380.859	-200.195	-25.6348	145.874	314.331	480.347	640.869	801.392			168.2	-9279.17	-7693.48	-6251.83	-4925.54	-3760.38	-2734.99	-1916.5	-1232.3	-709.839	-295.41	8.54492
168.25	-997.314	-784.912	-569.458	-382.08	-202.026	-24.4141	148.315	310.669	480.957	642.09	801.392			168.25	-9281.01	-7714.84	-6257.93	-4910.28	-3745.73	-2746.58	-1900.63	-1224.98	-720.215	-303.955	-6.10352
168.3	-997.925	-787.964	-569.458	-381.47	-201.416	-22.583	145.874	310.669	478.516	640.869	801.392			168.3	-9274.9	-7695.31	-6256.1	-4920.65	-3753.05	-2756.96	-1907.35	-1241.46	-716.553	-310.669	6.71387
168.35	-999.146	-787.354	-568.237	-382.08	-200.806	-23.1934	145.874	311.279	479.736	640.259	799.561			168.35	-9282.23	-7706.3	-6247.56	-4927.37	-3745.12	-2721.56	-1903.69	-1238.4	-712.891	-318.604	4.27246
168.4	-996.704	-789.185	-571.289	-382.08	-200.195	-24.4141	147.095	314.331	480.347	642.7	798.95			168.4	-9262.08	-7716.06	-6257.32	-4923.71	-3748.78	-2737.43	-1909.79	-1226.81	-714.722	-300.293	14.0381
168.45	-997.925	-786.743	-570.068	-382.08	-200.195	-23.1934	146.484	313.721	479.126	642.7	801.392			168.45	-9270.63	-7692.26	-6251.83	-4920.65	-3759.16	-2752.08	-1922.61	-1223.75	-712.891	-305.786	6.71387
168.5	-1000.37	-784.912	-570.679	-382.08	-199.585	-25.6348	145.874	314.331	478.516	640.869	803.223			168.5	-9248.66	-7711.18	-6266.48	-4912.72	-3726.81	-2739.87	-1911.62	-1220.09	-726.929	-325.928	-9.76562
168.55	-999.146	-786.133	-570.679	-381.47	-198.364	-24.4141	145.874	311.279	479.126	639.038	803.223			168.55	-9237.67	-7713.01	-6265.26	-4926.15	-3734.13	-2754.52	-1921.39	-1238.4	-716.553	-312.5	-12.207
168.6	-1000.98	-786.133	-570.679	-382.69	-199.585	-24.4141	147.095	311.89	479.736	642.09	801.392			168.6	-9262.08	-7708.13	-6251.83	-4921.88	-3745.73	-2734.99	-1920.17	-1250	-709.839	-319.824	1.83105
168.65	-997.314	-787.354	-571.289	-383.301	-201.416	-26.2451	147.095	312.5	480.347	640.869	803.223			168.65	-9250.49	-7701.42	-6256.1	-4919.43	-3746.95	-2731.93	-1909.18	-1234.13	-729.37	-308.838	-0.610352
168.7	-996.094	-786.743	-571.899	-382.69	-200.806	-23.8037	147.705	312.5	480.347	642.09	801.392			168.7	-9264.53	-7706.3	-6252.44	-4932.86	-3740.84	-2746.58	-1902.47	-1235.96	-703.125	-311.89	-4.27246
168.75	-996.094	-786.133	-571.289	-382.08	-202.026	-23.8037	147.705	311.279	476.685	642.7	802.612			168.75	-9274.9	-7703.86	-6268.92	-4915.77	-3756.1	-2742.31	-1893.31	-1235.96	-715.942	-332.642	-14.6484
168.8	-997.314	-785.522	-570.068	-379.028	-202.026	-23.1934	147.705	313.11	477.905	642.7	806.274			168.8	-9257.81	-7708.74	-6274.41	-4921.26	-3748.17	-2750.24	-1906.13	-1226.2	-723.267	-316.162	-17.7002
168.85	-999.146	-784.912	-571.899	-382.08	-200.806	-25.6348	146.484	313.11	479.126	641.479	802.612			168.85	-9280.4	-7715.45	-6242.68	-4915.16	-3754.88	-2740.48	-1929.32	-1249.39	-702.515	-324.097	-1.83105
168.9	-997.925	-784.912	-572.51	-381.47	-200.195	-22.583	147.095	310.669	479.126	639.648	799.561			168.9	-9264.53	-7720.34	-6236.57	-4910.89	-3742.07	-2733.15	-1901.86	-1231.08	-720.825	-317.993	-12.8174
168.95	-997.314	-787.354	-571.899	-380.859	-202.637	-24.4141	147.095	310.059	479.736	643.311	804.443			168.95	-9247.44	-7713.01	-6242.68	-4923.71	-3751.83	-2763.67	-1895.14	-1236.57	-725.098	-300.903	2.44141
169	-999.146	-787.964	-569.458	-383.911	-200.806	-25.6348	148.315	313.11	479.126	645.142	803.833			169	-9262.08	-7728.88	-6236.57	-4927.98	-3755.49	-2743.53	-1907.96	-1226.81	-714.111	-325.317	0
169.05	-999.146	-786.743	-569.458	-382.08	-200.806	-23.8037	147.095	314.331	480.347	639.648	802.002			169.05	-9250.49	-7722.17	-6246.34	-4917.6	-3754.27	-2733.15	-1920.17	-1240.84	-714.722	-319.824	-7.93457
169.1	-998.535	-785.522	-572.51	-382.08	-200.806	-23.8037	147.095	311.89	477.905	642.09	805.054			169.1	-9269.41	-7722.17	-6252.44	-4916.38	-3759.16	-2749.02	-1911.62	-1239.62	-708.618	-321.655	-6.10352
169.15	-996.704	-783.691	-570.679	-382.69	-200.195	-26.8555	145.874	312.5	479.736	645.142	802.002			169.15	-9279.79	-7749.02	-6265.87	-4902.95	-3746.95	-2739.87	-1907.35	-1233.52	-708.008	-352.173	1.83105
169.2	-997.925	-785.522	-571.289	-384.521	-199.585	-23.8037	145.264	312.5	483.398	641.479	802.002			169.2	-9287.11	-7750.24	-6271.36	-4907.23	-3751.83	-2753.91	-1906.74	-1235.35	-711.67	-311.89	-17.7002
169.25	-997.925	-784.912	-573.12	-382.69	-202.637	-22.583	147.095	312.5	480.347	640.869	800.171			169.25	-9281.01	-7742.92	-6259.16	-4932.25	-3738.4	-2742.92	-1901.86	-1239.62	-727.539	-319.824	-7.32422
169.3	-997.314	-787.354	-571.899	-380.859	-202.026	-24.4141	147.705	314.331	477.295	643.311	802.002			169.3	-9257.81	-7734.38	-6270.14	-4931.03	-3737.79	-2736.21	-1896.36	-1243.9	-725.708	-328.979	-14.6484
169.35	-998.535	-786.133	-572.51	-382.08	-200.195	-26.2451	146.484	311.89	482.788	638.428	803.223			169.35	-9262.08	-7728.27	-6265.87	-4927.37	-3751.83	-2742.92	-1906.13	-1235.35	-717.773	-299.683	-14.0381
169.4	-999.756	-785.522	-570.679	-382.08	-201.416	-25.6348	148.926	313.11	479.736	645.752	802.002			169.4	-9267.58	-7727.66	-6250.61	-4931.03	-3730.47	-2724	-1918.95	-1227.42	-705.566	-324.707	-9.15527
169.45	-998.535	-785.522	-572.51	-382.08	-201.416	-23.1934	147.705	313.721	480.347	643.921	802.612			169.45	-9253.54	-7739.26	-6253.66	-4909.06	-3753.66	-2733.76	-1911.01	-1232.91	-730.591	-327.759	-23.1934
169.5	-997.925	-788.574	-571.289	-382.08	-200.806	-25.0244	148.926	310.669	482.178	640.869	803.833			169.5	-9259.64	-7737.43	-6245.73	-4935.3	-3747.56	-2744.14	-1900.02	-1228.64	-734.253	-325.928	-32.959
169.55	-998.535	-786.743	-570.068	-382.69	-200.195	-24.4141	145.874	315.552	480.957	643.311	803.223			169.55	-9272.46	-7736.21	-6249.39	-4920.04	-3743.29	-2736.21	-1904.91	-1229.86	-721.436	-328.979	-15.2588
169.6	-998.535	-786.133	-570.679	-382.69	-202.637	-22.583	148.315	314.941	479.736	643.311	802.612			169.6	-9276.73	-7749.02	-6253.66	-4923.71	-3754.27	-2746.58	-1903.69	-1246.34	-713.501	-314.941	-18.3105
169.65	-997.925	-787.354	-571.899	-383.301	-200.806	-23.1934	149.536	311.279	482.788	640.869	803.223			169.65	-9285.28	-7753.91	-6264.04	-4926.15	-3740.84	-2758.18	-1909.18	-1239.01	-710.449	-310.059	-31.1279
169.7	-997.925	-786.743	-571.289	-381.47	-202.026	-21.3623	145.264	314.331	477.295	643.311	802.002			169.7	-9279.79	-7744.14	-6263.43	-4903.56	-3749.39	-2745.36	-1907.96	-1234.74	-726.929	-308.228	-12.207
169.75	-999.146	-787.354	-568.848	-382.08	-202.026	-21.9727	148.315	313.721	480.347	643.921	802.612			169.75	-9280.4	-7731.93	-6250	-4918.21	-3747.56	-2750.85	-1909.18	-1242.07	-723.877	-308.838	-17.7002
169.8	-999.146	-787.354	-572.51	-382.08	-201.416	-24.4141	149.536	312.5	480.347	640.869	802.002			169.8	-9276.12	-7727.66	-6254.27	-4928.59	-3748.17	-2740.48	-1912.23	-1233.52	-726.318	-326.538	-32.3486
169.85	-997.314	-786.133	-572.51	-384.521	-198.364	-22.583	144.653	314.331	479.126	643.921	801.392			169.85	-9255.98	-7717.29	-6263.43	-4926.15	-3762.21	-2723.39	-1914.06	-1238.4	-726.318	-307.007	-17.7002
169.9	-999.146	-785.522	-569.458	-382.69	-199.585	-23.8037	146.484	312.5	482.178	643.311	802.612			169.9	-9270.02	-7738.65	-6239.01	-4942.02	-3745.12	-2737.43	-1913.45	-1233.52	-726.929	-324.097	-15.8691
169.95	-1000.98	-786.133	-570.068	-380.249	-198.975	-23.8037	148.926	310.669	478.516	641.479	802.612			169.95	-9243.16	-7743.53	-6242.68	-4918.21	-3748.17	-2760.01	-1923.83	-1230.47	-725.708	-321.655	-15.8691
170	-997.925	-786.743	-571.289	-381.47	-202.637	-23.8037	144.653	313.11	477.905	640.869	803.223			170	-9251.71	-7723.39	-6259.77	-4920.65	-3757.93	-2728.88	-1915.28	-1235.35	-719.604	-302.124	0.610352
170.05	-999.756	-786.743	-573.73	-382.69	-200.195	-23.1934	145.874	309.448	482.178	640.869	805.054			170.05	-9304.81	-7723.39	-6258.54	-4923.1	-3732.3	-2753.3	-1907.35	-1237.79	-715.332	-319.824	-6.10352
170.1	-997.314	-787.354	-571.899	-382.08	-198.364	-24.4141	146.484	313.721	479.126	641.479	802.612			170.1	-9306.03	-7732.54	-6264.04	-4923.1	-3752.44	-2734.99	-1900.02	-1233.52	-705.566	-338.135	-17.0898
170.15	-999.146	-786.743	-571.899	-380.249	-202.637	-20.752	145.874	313.721	479.736	641.479	803.833			170.15	-9327.39	-7719.12	-6274.41	-4929.81	-3742.68	-2735.6	-1897.58	-1226.2	-741.577	-325.928	-8.54492
170.2	-999.756	-785.522	-572.51	-380.859	-200.806	-25.6348	148.926	311.279	480.957	642.09	803.223			170.2	-9309.08	-7707.52	-6269.53	-4921.88	-3751.83	-2753.3	-1920.78	-1246.95	-709.839	-318.604	-18.9209
170.25	-998.535	-784.912	-571.899	-382.69	-198.364	-24.4141	149.536	311.89	478.516	643.921	802.002			170.25	-9295.65	-7706.3	-6267.09	-4910.89	-3756.71	-2729.49	-1915.28	-1240.84	-722.656	-303.345	-28.0762
170.3	-999.756	-787.964	-570.679	-380.249	-203.247	-23.8037	147.705	314.331	479.126	642.7	800.171			170.3	-9291.38	-7705.69	-6251.22	-4924.32	-3746.34	-2741.09	-1915.89	-1229.25	-722.046	-310.059	-23.8037
170.35	-999.756	-788.574	-570.679	-381.47	-199.585	-25.0244	148.926	313.721	479.126	643.921	800.171			170.35	-9299.93	-7707.52	-6258.54	-4924.93	-3746.34	-2751.46	-1917.11	-1223.75	-712.28	-323.486	-21.9727
170.4	-998.535	-787.354	-569.458	-383.911	-198.975	-22.583	144.653	313.11	480.347	648.193	803.223			170.4	-9293.21	-7702.03	-6243.29	-4912.11	-3751.22	-2750.85	-1906.74	-1224.37	-715.332	-330.2	-12.207
170.45	-998.535	-787.354	-571.289	-379.639	-202.637	-21.9727	146.484	314.331	480.347	643.311	803.223			170.45	-9302.37	-7707.52	-6254.27	-4919.43	-3746.95	-2747.19	-1914.06	-1243.29	-707.397	-314.941	-20.752
170.5	-999.756	-785.522	-572.51	-380.249	-198.364	-23.8037	145.264	314.331	481.567	638.428	801.392			170.5	-9283.45	-7709.96	-6254.27	-4889.53	-3749.39	-2747.19	-1918.95	-1232.91	-706.177	-325.317	-28.0762
170.55	-1000.98	-783.081	-569.458	-383.301	-199.585	-20.752	148.315	311.89	480.347	638.428	806.274			170.55	-9314.58	-7716.06	-6240.23	-4921.26	-3756.1	-2741.09	-1910.4	-1236.57	-714.111	-303.955	-21.9727
170.6	-999.756	-787.354	-572.51	-380.859	-200.806	-24.4141	149.536	311.89	481.567	642.7	804.443			170.6	-9307.25	-7714.84	-6257.32	-4923.71	-3743.29	-2750.24	-1918.33	-1243.29	-717.773	-313.11	-15.2588
170.65	-997.314	-786.133	-571.899	-380.249	-199.585	-25.6348	147.705	314.331	480.957	639.648	802.002			170.65	-9296.88	-7706.3	-6246.95	-4916.38	-3745.12	-2740.48	-1895.75	-1241.46	-729.37	-311.89	-3.05176
170.7	-999.146	-789.185	-569.458	-383.301	-200.195	-22.583	147.095	314.941	480.347	642.09	802.002			170.7	-9285.28	-7711.79	-6236.57	-4927.37	-3756.71	-2741.7	-1900.02	-1231.69	-719.604	-313.721	-14.0381
170.75	-998.535	-785.522	-572.51	-380.249	-200.806	-23.8037	150.757	313.721	477.295	644.531	802.612			170.75	-9272.46	-7709.35	-6260.38	-4915.16	-3745.73	-2747.19	-1916.5	-1221.92	-712.28	-324.097	-14.6484
170.8	-997.314	-783.081	-571.289	-381.47	-201.416	-23.8037	147.095	314.941	477.295	642.09	803.833			170.8	-9287.11	-7711.79	-6246.34	-4901.12	-3758.54	-2742.31	-1926.88	-1225.59	-707.397	-320.435	-9.76562
170.85	-998.535	-786.743	-567.017	-378.418	-200.195	-20.752	148.315	314.941	479.126	642.09	802.002			170.85	-9315.8	-7720.34	-6243.9	-4934.08	-3761.6	-2737.43	-1922.61	-1218.26	-701.294	-307.617	-15.8691
170.9	-998.535	-787.354	-572.51	-378.418	-202.026	-23.1934	148.926	311.279	480.347	643.311	802.612			170.9	-9321.29	-7727.66	-6250	-4935.3	-3746.95	-2717.29	-1909.79	-1264.04	-708.008	-311.89	-26.8555
170.95	-997.925	-785.522	-570.679	-382.08	-201.416	-23.1934	145.874	313.721	484.009	641.479	802.612			170.95	-9315.8	-7732.54	-6240.23	-4926.76	-3748.78	-2756.35	-1911.01	-1251.22	-714.722	-319.214	-3.05176
171	-997.925	-787.354	-571.899	-380.859	-198.975	-23.8037	148.315	313.11	481.567	642.09	800.781			171	-9320.07	-7726.44	-6256.71	-4918.21	-3745.12	-2747.8	-1906.13	-1224.37	-717.163	-327.759	-9.15527
171.05	-996.094	-784.302	-574.951	-382.08	-201.416	-21.9727	152.588	312.5	477.295	643.921	802.002			171.05	-9338.38	-7738.65	-6259.16	-4920.04	-3747.56	-2736.21	-1903.08	-1237.79	-706.177	-329.59	-6.10352
171.1	-998.535	-783.691	-570.068	-382.08	-201.416	-21.9727	150.146	313.721	478.516	640.259	804.443			171.1	-9326.17	-7750.24	-6253.05	-4926.76	-3742.68	-2733.15	-1898.19	-1240.23	-715.332	-324.707	-1.2207
171.15	-997.925	-787.964	-570.068	-382.08	-198.975	-23.1934	144.043	314.331	480.347	641.479	802.612			171.15	-9322.51	-7724.61	-6246.34	-4916.38	-3750	-2745.97	-1904.91	-1247.56	-718.384	-327.148	-4.88281
171.2	-996.704	-784.302	-572.51	-380.859	-199.585	-21.9727	145.264	314.941	480.347	640.259	800.171			171.2	-9317.02	-7721.56	-6257.32	-4902.95	-3759.16	-2741.7	-1909.18	-1237.18	-714.111	-332.031	-7.32422
171.25	-998.535	-781.86	-569.458	-381.47	-200.195	-20.1416	147.705	312.5	478.516	642.7	803.223			171.25	-9296.88	-7722.78	-6251.83	-4904.17	-3750.61	-2740.48	-1895.14	-1221.92	-720.215	-319.824	-15.2588
171.3	-999.146	-787.354	-567.017	-379.639	-198.364	-18.3105	148.926	311.89	479.736	641.479	802.002			171.3	-9313.35	-7695.31	-6259.77	-4906.01	-3749.39	-2753.3	-1914.67	-1242.68	-720.215	-324.097	-17.7002
171.35	-997.925	-783.691	-568.848	-378.418	-198.975	-25.0244	151.367	314.941	480.347	643.311	803.223			171.35	-9302.98	-7702.03	-6256.71	-4924.93	-3758.54	-2735.6	-1911.62	-1247.56	-717.773	-328.979	-0.610352
171.4	-996.704	-783.691	-569.458	-380.249	-198.975	-28.0762	147.705	313.11	482.178	642.09	801.392			171.4	-9295.65	-7722.78	-6258.54	-4926.15	-3746.34	-2740.48	-1911.01	-1221.31	-724.487	-324.707	1.83105
171.45	-996.094	-784.912	-570.068	-383.911	-199.585	-23.8037	145.264	313.721	477.905	642.7	801.392			171.45	-9325.56	-7717.9	-6253.05	-4913.94	-3748.78	-2744.14	-1911.62	-1228.64	-721.436	-325.928	-0.610352
171.5	-997.314	-783.081	-571.289	-382.08	-198.975	-24.4141	146.484	313.11	482.178	642.09	800.781			171.5	-9302.37	-7716.67	-6263.43	-4929.2	-3743.29	-2746.58	-1904.91	-1230.47	-715.332	-316.772	10.376
171.55	-999.146	-786.133	-570.068	-379.028	-201.416	-20.752	146.484	312.5	479.126	642.09	800.781			171.55	-9320.07	-7706.3	-6253.66	-4925.54	-3738.4	-2731.32	-1906.74	-1235.96	-709.839	-313.721	19.5312
171.6	-999.146	-787.964	-571.289	-380.859	-205.078	-20.1416	148.315	314.941	478.516	640.259	803.223			171.6	-9318.85	-7706.91	-6247.56	-4920.04	-3748.78	-2739.87	-1904.91	-1235.96	-713.501	-317.993	-1.2207
171.65	-998.535	-785.522	-570.068	-379.639	-200.806	-23.8037	148.315	311.279	479.736	639.648	804.443			171.65	-9285.28	-7717.29	-6264.04	-4912.11	-3748.78	-2744.75	-1905.52	-1226.81	-708.618	-313.11	0.610352
171.7	-996.094	-784.302	-572.51	-379.639	-199.585	-25.6348	146.484	313.721	479.736	642.7	801.392			171.7	-9312.74	-7708.74	-6264.65	-4915.16	-3753.66	-2739.87	-1914.06	-1237.79	-711.67	-321.655	-18.9209
171.75	-997.925	-783.691	-570.679	-380.859	-200.195	-23.8037	149.536	312.5	479.736	639.648	803.223			171.75	-9309.08	-7698.97	-6273.8	-4920.65	-3746.34	-2731.32	-1903.08	-1237.18	-718.384	-326.538	-9.76562
171.8	-999.146	-786.743	-568.848	-383.911	-200.806	-22.583	148.926	311.89	479.126	643.311	804.443			171.8	-9296.88	-7708.13	-6253.05	-4919.43	-3746.95	-2744.14	-1911.01	-1235.35	-714.722	-327.148	9.76562
171.85	-999.146	-787.354	-570.679	-381.47	-200.195	-22.583	145.874	313.721	479.126	640.259	802.612			171.85	-9309.69	-7706.91	-6250.61	-4934.08	-3744.51	-2750.24	-1914.06	-1239.01	-707.397	-333.252	1.2207
171.9	-996.704	-784.912	-568.237	-379.639	-200.195	-23.1934	146.484	313.11	480.347	642.7	798.95			171.9	-9309.08	-7695.31	-6242.07	-4918.21	-3736.57	-2742.92	-1910.4	-1223.75	-723.877	-316.772	18.9209
171.95	-997.314	-787.354	-567.627	-382.69	-200.806	-23.8037	147.705	313.11	477.295	640.259	800.781			171.95	-9288.33	-7687.99	-6245.12	-4917.6	-3734.74	-2734.99	-1900.02	-1236.57	-731.201	-325.317	-4.27246
172	-998.535	-785.522	-570.068	-379.639	-200.806	-21.3623	148.315	313.721	481.567	643.311	802.612			172	-9301.15	-7705.69	-6255.49	-4912.72	-3752.44	-2741.09	-1906.74	-1245.12	-718.994	-347.9	-12.207
172.05	-999.756	-783.691	-574.951	-380.249	-198.364	-22.583	147.705	313.11	479.126	640.869	802.002			172.05	-9281.62	-7722.78	-6251.22	-4916.99	-3739.01	-2734.99	-1911.01	-1233.52	-705.566	-322.876	9.15527
172.1	-999.756	-785.522	-573.12	-382.69	-198.975	-25.0244	148.926	313.721	477.905	640.869	802.612			172.1	-9290.16	-7702.64	-6260.99	-4916.99	-3747.56	-2760.01	-1917.11	-1231.08	-708.618	-313.11	-6.10352
172.15	-996.704	-783.081	-571.289	-381.47	-199.585	-21.9727	147.095	313.11	480.347	640.869	803.833			172.15	-9284.67	-7709.35	-6248.17	-4926.15	-3752.44	-2754.52	-1916.5	-1234.74	-721.436	-310.059	6.10352
172.2	-999.146	-783.081	-569.458	-380.859	-201.416	-23.1934	147.705	314.331	479.126	641.479	801.392			172.2	-9290.77	-7722.78	-6247.56	-4924.32	-3746.34	-2735.6	-1910.4	-1230.47	-726.318	-318.604	16.4795
172.25	-997.314	-785.522	-567.627	-382.69	-201.416	-22.583	148.926	314.331	480.347	642.09	802.612			172.25	-9273.07	-7698.36	-6261.6	-4915.16	-3750	-2715.45	-1904.91	-1234.13	-737.915	-328.979	14.0381
172.3	-996.094	-787.354	-569.458	-379.639	-201.416	-21.9727	150.146	314.941	479.736	640.869	801.392			172.3	-9282.84	-7699.58	-6259.77	-4917.6	-3744.51	-2724.61	-1887.21	-1244.51	-711.06	-310.669	31.7383
172.35	-998.535	-787.964	-570.679	-381.47	-200.806	-23.8037	147.705	314.941	482.788	641.479	800.171			172.35	-9296.26	-7705.69	-6251.83	-4915.77	-3748.78	-2738.65	-1897.58	-1232.3	-704.956	-316.772	10.9863
172.4	-996.704	-786.133	-570.679	-382.08	-198.364	-24.4141	147.095	314.331	480.957	642.09	800.781			172.4	-9266.36	-7706.3	-6249.39	-4918.21	-3754.88	-2749.02	-1912.23	-1235.35	-721.436	-324.707	40.2832
172.45	-993.652	-784.302	-571.289	-379.639	-200.195	-24.4141	147.705	313.721	482.178	643.311	804.443			172.45	-9273.07	-7694.09	-6251.22	-4911.5	-3742.68	-2738.65	-1914.06	-1225.59	-696.411	-324.707	33.5693
172.5	-998.535	-784.912	-570.068	-381.47	-201.416	-21.9727	146.484	313.721	479.126	642.09	802.002			172.5	-9274.9	-7702.64	-6238.4	-4917.6	-3743.29	-2727.05	-1907.35	-1236.57	-720.825	-328.369	17.0898
172.55	-1001.59	-783.081	-571.899	-382.08	-198.975	-23.1934	147.705	313.11	479.126	642.09	802.612			172.55	-9267.58	-7705.69	-6248.78	-4916.38	-3748.17	-2742.31	-1909.18	-1246.95	-714.722	-309.448	23.8037
172.6	-999.146	-787.354	-572.51	-380.249	-199.585	-23.8037	146.484	312.5	479.736	641.479	802.612			172.6	-9276.12	-7712.4	-6255.49	-4917.6	-3747.56	-2755.13	-1901.86	-1226.2	-713.501	-326.538	10.376
172.65	-999.146	-786.133	-570.679	-381.47	-202.637	-22.583	148.315	312.5	479.736	640.869	800.171			172.65	-9263.92	-7713.62	-6252.44	-4928.59	-3736.57	-2735.6	-1923.83	-1241.46	-736.694	-307.007	18.3105
172.7	-997.314	-784.912	-570.068	-381.47	-198.975	-22.583	147.095	313.11	480.347	642.7	800.781			172.7	-9278.56	-7726.44	-6258.54	-4937.13	-3740.84	-2735.6	-1914.67	-1223.75	-725.098	-302.734	50.0488
172.75	-996.094	-786.133	-570.068	-381.47	-200.195	-21.3623	147.705	313.11	479.736	643.311	802.002			172.75	-9276.73	-7721.56	-6258.54	-4924.32	-3745.73	-2735.6	-1905.52	-1243.9	-722.656	-313.11	35.4004
172.8	-994.873	-786.133	-569.458	-382.08	-198.975	-21.9727	147.095	314.331	479.126	642.7	803.833			172.8	-9276.73	-7708.13	-6256.1	-4925.54	-3738.4	-2737.43	-1915.28	-1243.29	-718.384	-300.293	53.1006
172.85	-996.704	-783.081	-568.848	-380.859	-197.144	-23.8037	147.705	314.331	482.788	642.09	800.781			172.85	-9290.77	-7717.9	-6249.39	-4924.93	-3739.62	-2752.08	-1903.69	-1207.28	-701.904	-314.331	50.0488
172.9	-997.925	-785.522	-569.458	-381.47	-197.144	-23.1934	148.926	313.721	480.347	643.311	802.612			172.9	-9287.11	-7714.84	-6255.49	-4911.5	-3748.17	-2761.23	-1908.57	-1240.23	-715.332	-346.069	24.4141
172.95	-997.314	-784.302	-568.237	-382.69	-200.195	-22.583	148.926	313.11	480.347	640.869	802.002			172.95	-9270.63	-7702.03	-6259.77	-4920.65	-3743.29	-2762.45	-1906.13	-1241.46	-702.515	-338.745	34.1797
173	-999.146	-786.743	-570.679	-380.249	-198.975	-23.1934	147.095	311.89	477.905	641.479	803.223			173	-9267.58	-7716.67	-6257.32	-4920.04	-3746.95	-2734.38	-1899.41	-1227.42	-709.229	-337.524	-3.05176
173.05	-998.535	-787.964	-568.848	-383.301	-198.975	-21.9727	148.315	311.279	480.347	642.09	802.612			173.05	-9252.93	-7711.18	-6241.46	-4927.37	-3743.29	-2730.71	-1923.22	-1245.73	-711.67	-332.031	3.05176
173.1	-993.652	-784.302	-570.679	-380.859	-199.585	-21.3623	149.536	313.721	477.905	642.7	800.781			173.1	-9258.42	-7709.96	-6246.95	-4927.37	-3737.79	-2760.01	-1906.74	-1224.37	-708.618	-325.317	-17.7002
173.15	-999.146	-786.133	-569.458	-380.249	-201.416	-23.8037	147.095	314.331	480.347	640.869	803.223			173.15	-9280.4	-7719.12	-6246.34	-4912.72	-3757.32	-2734.99	-1910.4	-1241.46	-723.267	-335.083	-25.0244
173.2	-997.925	-785.522	-569.458	-380.859	-198.364	-21.9727	146.484	314.941	481.567	643.311	801.392			173.2	-9274.29	-7716.06	-6251.22	-4916.99	-3742.07	-2735.6	-1917.11	-1240.84	-721.436	-327.759	18.3105
173.25	-997.314	-784.912	-571.899	-380.859	-200.195	-21.3623	147.095	312.5	479.126	644.531	801.392			173.25	-9288.94	-7719.12	-6254.88	-4923.1	-3741.46	-2738.04	-1900.63	-1219.48	-714.111	-336.914	-11.5967
173.3	-999.146	-786.133	-572.51	-380.859	-199.585	-24.4141	148.315	314.941	478.516	642.7	800.781			173.3	-9282.84	-7701.42	-6259.77	-4922.49	-3759.16	-2728.88	-1917.72	-1233.52	-728.76	-319.214	-18.3105
173.35	-996.704	-785.522	-571.289	-379.639	-199.585	-22.583	146.484	314.331	480.957	639.038	802.002			173.35	-9259.03	-7706.3	-6267.7	-4927.37	-3763.43	-2746.58	-1907.96	-1237.79	-707.397	-295.41	23.1934
173.4	-995.483	-786.743	-572.51	-380.859	-201.416	-22.583	148.315	313.11	479.736	640.869	803.833			173.4	-9258.42	-7709.96	-6245.73	-4913.94	-3743.9	-2741.09	-1894.53	-1253.66	-715.332	-322.876	2.44141
173.45	-998.535	-784.912	-570.068	-381.47	-201.416	-24.4141	147.705	313.721	480.347	640.869	800.171			173.45	-9281.01	-7713.62	-6257.93	-4910.28	-3746.34	-2739.26	-1905.52	-1253.05	-703.735	-314.331	27.4658
173.5	-996.704	-786.133	-571.899	-381.47	-199.585	-22.583	146.484	314.941	479.126	640.869	800.171			173.5	-9280.4	-7724	-6250.61	-4927.37	-3743.9	-2732.54	-1892.7	-1237.18	-695.19	-335.083	42.7246
173.55	-997.314	-786.743	-571.289	-383.301	-199.585	-23.1934	147.095	313.11	480.347	643.311	802.002			173.55	-9276.12	-7734.99	-6238.4	-4935.91	-3744.51	-2722.17	-1906.74	-1246.34	-703.735	-339.966	-9.15527
173.6	-997.925	-782.471	-572.51	-382.69	-199.585	-23.1934	147.705	314.941	477.905	642.09	804.443			173.6	-9281.01	-7721.56	-6239.01	-4938.35	-3761.6	-2747.19	-1903.08	-1248.17	-723.877	-303.345	-6.71387
173.65	-997.925	-785.522	-571.899	-381.47	-198.975	-23.1934	148.926	313.11	480.347	642.09	802.612			173.65	-9281.01	-7737.43	-6258.54	-4927.98	-3743.29	-2736.82	-1900.63	-1235.96	-723.267	-325.317	5.49316
173.7	-999.756	-784.302	-569.458	-380.859	-198.975	-21.3623	148.315	313.11	479.736	641.479	801.392			173.7	-9283.45	-7728.88	-6238.4	-4921.88	-3734.13	-2745.36	-1929.32	-1240.84	-708.008	-320.435	-10.9863
173.75	-997.314	-783.691	-572.51	-381.47	-202.026	-21.9727	149.536	312.5	479.126	640.869	798.95			173.75	-9290.16	-7705.08	-6234.74	-4914.55	-3756.71	-2750.85	-1920.78	-1232.91	-706.177	-299.072	6.71387
173.8	-996.704	-785.522	-571.289	-382.08	-198.364	-24.4141	149.536	313.11	477.295	643.311	800.171			173.8	-9295.04	-7713.62	-6254.27	-4896.24	-3750.61	-2731.32	-1904.91	-1238.4	-728.149	-327.759	-17.7002
173.85	-995.483	-786.743	-569.458	-380.859	-198.975	-23.8037	147.705	311.89	480.957	642.09	802.002			173.85	-9293.21	-7713.01	-6268.31	-4921.26	-3746.95	-2734.99	-1907.96	-1222.53	-706.787	-333.862	-10.9863
173.9	-996.704	-785.522	-572.51	-381.47	-200.195	-21.9727	148.315	313.11	480.347	641.479	802.612			173.9	-9294.43	-7704.47	-6258.54	-4915.16	-3751.22	-2728.27	-1902.47	-1237.79	-726.318	-332.031	12.207
173.95	-996.704	-783.081	-568.848	-381.47	-199.585	-25.0244	147.705	313.11	480.347	641.479	802.002			173.95	-9285.28	-7712.4	-6251.22	-4919.43	-3742.68	-2751.46	-1916.5	-1261.6	-717.163	-344.238	-2.44141
174	-996.094	-784.302	-570.679	-379.639	-198.364	-22.583	145.264	312.5	481.567	641.479	800.781			174	-9274.29	-7717.29	-6244.51	-4936.52	-3740.23	-2761.23	-1923.22	-1224.98	-720.215	-315.552	11.5967
174.05	-998.535	-786.133	-571.289	-382.69	-200.806	-23.1934	148.926	310.669	479.736	642.09	801.392			174.05	-9297.49	-7717.29	-6232.91	-4924.93	-3751.22	-2752.69	-1922.61	-1242.68	-727.539	-321.045	10.376
174.1	-997.314	-784.912	-569.458	-380.859	-199.585	-23.8037	148.926	313.11	477.905	642.7	803.223			174.1	-9295.04	-7725.83	-6248.17	-4934.08	-3737.79	-2748.41	-1914.67	-1260.99	-715.942	-325.928	-9.76562
174.15	-997.314	-785.522	-571.289	-379.639	-200.806	-23.1934	147.705	314.941	479.736	640.869	803.833			174.15	-9299.32	-7729.49	-6240.23	-4912.72	-3735.96	-2742.92	-1892.7	-1220.7	-716.553	-317.383	4.27246
174.2	-997.314	-784.912	-570.679	-382.08	-200.806	-22.583	147.095	313.11	480.347	640.869	801.392			174.2	-9296.26	-7702.64	-6230.47	-4910.28	-3756.1	-2745.36	-1920.17	-1235.35	-723.267	-319.824	0
174.25	-997.925	-783.691	-570.068	-379.639	-199.585	-24.4141	147.095	311.89	480.347	642.7	799.561			174.25	-9296.88	-7707.52	-6247.56	-4924.93	-3765.26	-2760.62	-1913.45	-1240.84	-716.553	-332.642	9.76562
174.3	-998.535	-785.522	-570.068	-383.301	-198.975	-22.583	148.315	313.721	479.126	642.09	802.612			174.3	-9309.08	-7720.95	-6248.17	-4917.6	-3750	-2758.79	-1899.41	-1228.64	-717.163	-327.148	11.5967
174.35	-997.925	-785.522	-569.458	-380.859	-202.026	-23.8037	146.484	311.89	481.567	642.09	802.002			174.35	-9298.1	-7719.12	-6253.66	-4923.71	-3754.88	-2735.6	-1925.05	-1249.39	-712.28	-328.979	-5.49316
174.4	-998.535	-786.743	-569.458	-378.418	-201.416	-22.583	148.315	312.5	479.736	640.869	803.223			174.4	-9301.15	-7734.38	-6248.78	-4916.38	-3749.39	-2724.61	-1900.02	-1226.2	-712.28	-319.214	1.2207
174.45	-996.094	-786.133	-570.068	-379.028	-201.416	-24.4141	148.315	314.331	477.905	641.479	800.171			174.45	-9310.91	-7725.83	-6242.07	-4920.04	-3758.54	-2742.92	-1912.84	-1246.95	-716.553	-319.214	-17.7002
174.5	-997.925	-783.081	-571.899	-382.08	-198.364	-23.1934	147.095	311.89	479.736	643.921	799.561			174.5	-9286.5	-7713.62	-6258.54	-4934.08	-3763.43	-2752.69	-1904.3	-1250.61	-710.449	-325.317	-35.4004
174.55	-999.756	-784.302	-567.627	-383.301	-201.416	-22.583	147.705	311.279	480.347	641.479	804.443			174.55	-9270.63	-7719.12	-6245.73	-4921.88	-3764.04	-2730.71	-1903.08	-1226.2	-713.501	-307.007	-25.6348
174.6	-997.314	-788.574	-571.289	-380.859	-202.026	-22.583	148.315	313.721	477.295	643.311	800.781			174.6	-9282.84	-7698.36	-6243.29	-4913.94	-3746.95	-2749.02	-1916.5	-1235.35	-712.891	-316.772	-40.2832
174.65	-997.314	-785.522	-569.458	-379.639	-201.416	-23.1934	147.095	314.331	477.905	641.479	800.781			174.65	-9263.92	-7716.06	-6237.18	-4915.16	-3747.56	-2737.43	-1915.28	-1248.78	-716.553	-323.486	-48.8281
174.7	-997.314	-786.743	-569.458	-381.47	-200.195	-23.1934	146.484	313.11	481.567	640.259	800.171			174.7	-9274.29	-7726.44	-6244.51	-4915.16	-3752.44	-2730.71	-1901.25	-1237.79	-711.06	-324.707	-9.15527
174.75	-996.094	-786.133	-570.679	-381.47	-200.195	-25.0244	147.705	311.89	480.347	643.921	805.054			174.75	-9276.12	-7722.17	-6271.97	-4922.49	-3756.71	-2748.41	-1918.95	-1249.39	-707.397	-314.941	-20.1416
174.8	-998.535	-783.691	-568.848	-379.639	-199.585	-19.5312	148.315	312.5	481.567	642.09	805.054			174.8	-9262.7	-7730.1	-6256.1	-4920.04	-3726.2	-2749.02	-1929.32	-1229.25	-695.801	-325.317	-16.4795
174.85	-999.146	-784.302	-570.679	-380.859	-199.585	-21.9727	145.264	314.331	480.347	640.869	802.612			174.85	-9288.33	-7710.57	-6248.17	-4927.98	-3750	-2744.14	-1911.62	-1223.75	-704.956	-336.304	0
174.9	-997.925	-785.522	-570.679	-380.249	-200.195	-24.4141	147.705	313.11	478.516	642.7	803.223			174.9	-9275.51	-7713.62	-6253.05	-4921.26	-3748.17	-2739.26	-1909.18	-1253.05	-706.177	-324.097	-3.66211
174.95	-996.094	-784.912	-571.289	-381.47	-199.585	-23.1934	150.146	312.5	480.957	640.869	798.95			174.95	-9276.73	-7709.96	-6242.68	-4916.38	-3740.84	-2731.32	-1903.08	-1239.01	-715.942	-311.89	3.05176
175	-998.535	-785.522	-570.068	-382.08	-199.585	-21.9727	148.315	313.721	480.957	643.311	802.002			175	-9289.55	-7726.44	-6252.44	-4931.03	-3759.77	-2738.65	-1910.4	-1242.68	-723.877	-312.5	-10.376
175.05	-997.314	-784.302	-570.679	-380.249	-199.585	-24.4141	147.705	314.331	480.347	642.09	803.833			175.05	-9272.46	-7742.92	-6263.43	-4907.84	-3742.07	-2747.8	-1911.01	-1247.56	-712.891	-311.279	-3.66211
175.1	-997.925	-785.522	-568.848	-379.639	-200.195	-20.752	147.705	313.721	478.516	641.479	805.664			175.1	-9284.67	-7733.76	-6265.26	-4911.5	-3750	-2747.19	-1929.32	-1215.21	-719.604	-315.552	18.9209
175.15	-997.925	-786.743	-571.289	-381.47	-198.364	-23.1934	147.705	314.331	482.788	641.479	798.95			175.15	-9266.36	-7720.34	-6263.43	-4918.82	-3762.82	-2749.63	-1912.84	-1238.4	-720.825	-330.811	-1.2207
175.2	-997.925	-783.691	-572.51	-380.859	-198.364	-21.9727	147.705	313.721	482.178	642.7	802.612			175.2	-9257.81	-7714.23	-6248.78	-4906.62	-3742.07	-2754.52	-1905.52	-1233.52	-709.839	-330.811	-1.83105
175.25	-997.314	-784.912	-570.068	-382.08	-199.585	-23.8037	149.536	313.11	474.854	641.479	800.781			175.25	-9252.32	-7703.25	-6271.36	-4930.42	-3755.49	-2757.57	-1902.47	-1234.13	-707.397	-317.383	-0.610352
175.3	-999.146	-784.302	-569.458	-380.249	-199.585	-23.1934	148.926	313.11	480.347	644.531	800.781			175.3	-9266.36	-7719.73	-6251.22	-4922.49	-3765.26	-2742.92	-1914.06	-1239.01	-715.332	-330.2	2.44141
175.35	-997.314	-784.912	-571.899	-380.249	-200.195	-21.3623	147.705	312.5	479.126	636.597	802.002			175.35	-9269.41	-7722.17	-6221.31	-4908.45	-3742.68	-2739.26	-1921.39	-1242.68	-717.773	-321.655	9.15527
175.4	-997.314	-786.743	-571.289	-382.08	-200.806	-25.0244	147.705	313.11	479.126	641.479	801.392			175.4	-9259.64	-7717.9	-6262.82	-4926.76	-3743.9	-2739.87	-1907.96	-1243.29	-715.942	-305.176	15.2588
175.45	-997.314	-785.522	-570.679	-380.859	-198.975	-25.0244	148.926	314.331	481.567	644.531	801.392			175.45	-9245	-7709.35	-6217.65	-4922.49	-3758.54	-2749.02	-1917.72	-1234.13	-714.722	-321.045	17.7002
175.5	-998.535	-784.302	-570.679	-379.639	-201.416	-20.752	147.705	313.11	481.567	642.09	804.443			175.5	-9267.58	-7689.21	-6237.79	-4917.6	-3766.48	-2736.82	-1913.45	-1217.04	-704.346	-317.383	12.207
175.55	-1000.98	-786.133	-570.679	-381.47	-200.195	-21.3623	148.315	316.162	480.347	641.479	801.392			175.55	-9238.28	-7721.56	-6257.32	-4935.91	-3748.78	-2744.75	-1910.4	-1243.29	-711.67	-316.162	6.10352
175.6	-997.925	-784.302	-570.679	-381.47	-198.364	-23.1934	147.705	313.11	477.295	641.479	800.781			175.6	-9238.28	-7705.69	-6228.03	-4913.33	-3744.51	-2755.74	-1916.5	-1235.96	-711.06	-323.486	1.83105
175.65	-998.535	-785.522	-570.679	-380.859	-198.975	-23.8037	148.315	313.721	479.736	642.09	801.392			175.65	-9233.4	-7702.03	-6246.95	-4913.94	-3742.68	-2747.8	-1925.66	-1232.3	-708.618	-311.279	6.71387
175.7	-996.704	-784.912	-569.458	-380.859	-199.585	-23.1934	147.705	312.5	477.905	643.921	803.833			175.7	-9255.37	-7705.69	-6245.12	-4935.3	-3748.78	-2733.15	-1933.59	-1244.51	-695.19	-324.097	-10.376
175.75	-997.314	-784.912	-569.458	-380.859	-199.585	-21.9727	148.926	314.331	479.126	639.038	802.612			175.75	-9254.15	-7684.94	-6245.73	-4912.11	-3745.12	-2737.43	-1897.58	-1250	-701.904	-325.928	-24.4141
175.8	-997.925	-786.743	-569.458	-381.47	-200.195	-22.583	145.874	307.617	479.736	641.479	801.392			175.8	-9249.27	-7698.97	-6260.99	-4918.82	-3758.54	-2741.7	-1903.08	-1248.17	-724.487	-324.707	-28.0762
175.85	-997.314	-786.133	-568.848	-380.249	-200.806	-23.1934	147.705	314.331	479.736	641.479	801.392			175.85	-9281.62	-7709.96	-6251.83	-4916.38	-3742.07	-2745.36	-1914.67	-1248.17	-717.163	-330.811	-17.7002
175.9	-998.535	-784.302	-569.458	-380.249	-200.806	-23.1934	149.536	312.5	480.347	641.479	803.223			175.9	-9270.63	-7687.38	-6257.93	-4912.72	-3740.84	-2756.35	-1911.62	-1227.42	-716.553	-319.214	-6.71387
175.95	-996.704	-787.354	-570.068	-381.47	-198.975	-24.4141	151.367	312.5	479.736	642.7	802.612			175.95	-9230.35	-7706.91	-6257.93	-4932.86	-3746.34	-2745.97	-1926.27	-1223.75	-725.708	-320.435	-46.3867
176	-999.756	-786.743	-568.848	-379.028	-200.195	-21.3623	143.433	313.11	479.736	640.869	802.612			176	-9264.53	-7691.65	-6253.05	-4917.6	-3738.4	-2744.14	-1921.39	-1232.3	-726.929	-328.979	-34.79
176.05	-998.535	-784.912	-570.068	-382.08	-197.754	-23.8037	149.536	313.11	479.126	642.7	802.002			176.05	-9260.25	-7691.65	-6242.68	-4924.93	-3750.61	-2740.48	-1911.01	-1238.4	-723.267	-317.383	-43.335
176.1	-999.146	-784.912	-571.899	-379.028	-200.195	-21.3623	146.484	314.941	479.736	641.479	801.392			176.1	-9264.53	-7703.86	-6253.66	-4932.25	-3765.87	-2740.48	-1907.96	-1245.73	-717.163	-322.876	-40.8936
176.15	-997.925	-783.691	-570.068	-380.249	-202.026	-19.5312	147.705	314.941	480.957	640.869	802.612			176.15	-9271.85	-7694.09	-6249.39	-4906.01	-3752.44	-2747.8	-1902.47	-1245.12	-712.891	-335.083	-18.9209
176.2	-997.314	-787.354	-571.289	-382.08	-198.975	-25.0244	147.705	311.279	479.126	643.921	803.223			176.2	-9239.5	-7681.27	-6250	-4928.59	-3759.77	-2731.32	-1911.01	-1233.52	-718.384	-320.435	-35.4004
176.25	-999.146	-786.133	-570.679	-381.47	-199.585	-22.583	148.926	314.331	479.126	642.09	802.002			176.25	-9260.25	-7711.79	-6238.4	-4939.58	-3765.26	-2741.7	-1925.05	-1242.68	-704.346	-333.252	-23.1934
176.3	-998.535	-784.912	-568.848	-381.47	-198.975	-21.3623	148.926	313.721	480.347	641.479	803.223			176.3	-9270.63	-7709.96	-6259.77	-4917.6	-3726.81	-2749.02	-1900.63	-1239.01	-711.67	-314.941	-31.1279
176.35	-997.314	-786.133	-570.679	-381.47	-199.585	-23.1934	150.757	312.5	482.788	642.09	802.002			176.35	-9255.98	-7703.86	-6254.27	-4933.47	-3739.62	-2739.87	-1922	-1243.29	-722.656	-331.421	-31.1279
176.4	-998.535	-783.081	-570.679	-379.028	-197.144	-25.0244	145.264	313.721	480.347	644.531	803.223			176.4	-9276.12	-7712.4	-6245.12	-4925.54	-3751.83	-2740.48	-1915.28	-1256.71	-707.397	-323.486	-13.4277
176.45	-997.314	-787.354	-571.289	-381.47	-205.688	-23.1934	147.705	313.721	480.347	640.869	802.612			176.45	-9268.8	-7708.74	-6241.46	-4930.42	-3753.66	-2747.19	-1909.79	-1235.96	-726.929	-312.5	-25.6348
176.5	-995.483	-785.522	-569.458	-382.08	-200.806	-23.1934	146.484	311.89	479.736	641.479	799.561			176.5	-9253.54	-7706.3	-6243.29	-4923.71	-3765.87	-2738.04	-1918.95	-1247.56	-726.929	-332.031	-19.5312
176.55	-996.094	-784.302	-571.289	-381.47	-200.195	-21.3623	148.315	312.5	479.736	643.311	802.612			176.55	-9281.01	-7707.52	-6243.9	-4907.23	-3755.49	-2742.31	-1916.5	-1241.46	-712.891	-313.721	-28.6865
176.6	-996.094	-784.912	-572.51	-378.418	-200.806	-23.1934	148.926	313.721	479.736	643.311	801.392			176.6	-9272.46	-7703.86	-6249.39	-4924.32	-3738.4	-2738.65	-1906.74	-1230.47	-710.449	-322.876	-43.9453
176.65	-997.925	-786.743	-568.237	-380.859	-199.585	-24.4141	147.705	313.721	480.347	640.869	801.392			176.65	-9259.64	-7709.96	-6252.44	-4934.08	-3747.56	-2739.87	-1918.33	-1250.61	-712.891	-325.317	-18.3105
176.7	-999.146	-787.354	-570.679	-383.301	-197.144	-22.583	147.705	313.721	479.126	640.869	800.781			176.7	-9262.7	-7709.35	-6252.44	-4922.49	-3748.78	-2739.26	-1906.74	-1235.35	-706.177	-313.721	-19.5312
176.75	-997.314	-783.691	-570.679	-382.69	-200.806	-23.8037	149.536	313.721	480.347	642.09	801.392			176.75	-9262.7	-7719.73	-6271.97	-4927.37	-3754.27	-2739.87	-1916.5	-1239.01	-726.929	-334.473	-37.8418
176.8	-996.704	-784.912	-567.627	-383.301	-196.533	-21.9727	148.926	313.721	481.567	642.7	801.392			176.8	-9274.9	-7723.39	-6251.22	-4922.49	-3756.1	-2749.02	-1909.79	-1245.12	-720.215	-314.941	-17.0898
176.85	-1000.37	-784.912	-568.237	-381.47	-200.195	-23.1934	150.146	313.721	480.957	643.311	802.002			176.85	-9279.17	-7707.52	-6245.73	-4916.38	-3742.68	-2736.82	-1900.02	-1224.37	-714.722	-317.383	-20.752
176.9	-999.146	-786.133	-573.12	-382.08	-200.195	-22.583	148.926	312.5	478.516	643.311	802.002			176.9	-9277.95	-7725.22	-6243.29	-4915.77	-3752.44	-2744.14	-1927.49	-1235.35	-725.708	-328.979	-14.0381
176.95	-997.314	-784.912	-570.068	-381.47	-200.806	-24.4141	147.705	313.721	479.736	640.869	802.002			176.95	-9312.74	-7721.56	-6234.74	-4907.23	-3764.04	-2750.85	-1917.72	-1233.52	-709.229	-325.317	-6.71387
177	-997.314	-786.743	-569.458	-379.028	-199.585	-23.8037	146.484	313.721	479.736	640.869	800.781			177	-9320.68	-7728.88	-6249.39	-4930.42	-3760.38	-2737.43	-1909.79	-1223.14	-718.994	-322.266	-5.49316
177.05	-997.314	-783.081	-572.51	-380.859	-199.585	-21.9727	148.315	312.5	480.347	642.7	802.002			177.05	-9318.24	-7722.17	-6256.71	-4909.06	-3754.27	-2744.75	-1916.5	-1239.62	-727.539	-325.317	-10.9863
177.1	-999.756	-782.471	-569.458	-383.301	-200.195	-21.3623	147.705	311.89	479.126	643.311	802.612			177.1	-9323.12	-7694.09	-6259.77	-4904.17	-3745.73	-2749.02	-1905.52	-1245.73	-726.318	-321.655	-18.9209
177.15	-999.756	-788.574	-570.068	-379.028	-200.195	-22.583	148.315	311.89	478.516	641.479	802.002			177.15	-9304.2	-7697.75	-6265.26	-4934.08	-3740.23	-2745.36	-1926.27	-1229.86	-720.215	-347.29	-9.76562
177.2	-997.314	-784.302	-571.289	-379.028	-200.806	-22.583	149.536	313.11	482.178	640.869	800.781			177.2	-9304.81	-7703.25	-6262.21	-4925.54	-3753.05	-2739.26	-1925.66	-1243.9	-720.825	-331.421	-11.5967
177.25	-996.704	-783.691	-570.068	-381.47	-200.195	-22.583	147.705	313.11	479.736	642.7	800.171			177.25	-9296.88	-7720.95	-6252.44	-4916.99	-3754.88	-2731.93	-1904.3	-1229.25	-712.28	-313.11	-20.1416
177.3	-993.652	-784.912	-571.899	-381.47	-199.585	-23.1934	149.536	311.89	479.126	642.09	803.833			177.3	-9289.55	-7715.45	-6253.66	-4938.35	-3754.88	-2746.58	-1922.61	-1230.47	-709.839	-324.707	-25.6348
177.35	-995.483	-784.912	-568.237	-382.08	-201.416	-22.583	147.095	313.721	480.347	643.311	802.612			177.35	-9285.28	-7700.2	-6267.7	-4922.49	-3754.27	-2750.24	-1895.75	-1224.37	-704.346	-314.941	-28.6865
177.4	-1000.37	-785.522	-569.458	-380.249	-200.806	-22.583	148.926	313.721	478.516	641.479	800.781			177.4	-9259.64	-7708.74	-6263.43	-4921.26	-3755.49	-2738.65	-1915.89	-1237.18	-723.877	-322.876	-20.1416
177.45	-995.483	-784.302	-572.51	-379.028	-198.364	-23.1934	147.095	314.331	479.736	640.259	802.002			177.45	-9260.86	-7711.79	-6265.87	-4932.25	-3736.57	-2737.43	-1922	-1250	-733.643	-314.331	-29.9072
177.5	-996.704	-782.471	-570.068	-382.08	-200.195	-21.9727	146.484	313.721	480.347	642.09	800.781			177.5	-9272.46	-7707.52	-6251.83	-4910.89	-3764.65	-2730.1	-1920.78	-1229.25	-698.853	-321.655	-32.3486
177.55	-996.704	-786.133	-568.848	-382.69	-198.975	-21.3623	148.926	310.669	480.957	643.311	802.612			177.55	-9248.66	-7712.4	-6251.22	-4909.06	-3744.51	-2752.08	-1920.78	-1239.62	-718.384	-333.252	-15.8691
177.6	-998.535	-784.302	-570.679	-379.639	-200.806	-24.4141	149.536	313.11	478.516	640.869	803.833			177.6	-9260.86	-7694.09	-6256.1	-4920.04	-3771.97	-2740.48	-1911.62	-1236.57	-720.215	-321.655	-17.7002
177.65	-998.535	-785.522	-569.458	-378.418	-200.195	-22.583	145.874	313.721	477.905	642.09	802.612			177.65	-9276.12	-7690.43	-6264.04	-4907.23	-3757.93	-2735.6	-1898.19	-1234.74	-715.332	-327.759	-41.5039
177.7	-997.925	-785.522	-571.289	-379.639	-198.364	-22.583	146.484	314.331	480.347	642.09	801.392			177.7	-9268.19	-7700.2	-6275.63	-4927.37	-3735.35	-2747.8	-1914.06	-1243.9	-715.942	-327.759	-22.583
177.75	-994.873	-784.302	-570.679	-380.249	-200.195	-23.1934	148.315	312.5	480.347	642.7	802.002			177.75	-9277.34	-7724	-6254.88	-4915.16	-3754.88	-2739.26	-1912.23	-1242.07	-719.604	-323.486	-19.5312
177.8	-996.704	-784.912	-570.679	-382.08	-202.026	-22.583	148.315	311.279	478.516	642.09	800.781			177.8	-9276.73	-7713.62	-6250.61	-4921.88	-3742.68	-2755.74	-1911.01	-1229.86	-721.436	-329.59	-39.0625
177.85	-999.756	-786.743	-570.679	-379.639	-201.416	-23.1934	147.705	311.279	480.957	642.09	802.002			177.85	-9276.73	-7710.57	-6260.38	-4923.1	-3743.9	-2749.02	-1928.71	-1237.79	-712.891	-332.642	-9.15527
177.9	-997.314	-784.912	-569.458	-377.808	-200.806	-22.583	147.705	311.89	480.347	642.7	802.002			177.9	-9290.77	-7705.69	-6270.14	-4908.45	-3755.49	-2731.32	-1896.97	-1232.91	-716.553	-313.721	-26.8555
177.95	-996.094	-785.522	-570.068	-382.08	-198.364	-23.8037	146.484	315.552	478.516	640.869	802.002			177.95	-9272.46	-7705.08	-6266.48	-4920.65	-3765.87	-2759.4	-1915.89	-1239.01	-733.032	-321.045	-9.15527
178	-998.535	-786.133	-570.068	-382.69	-200.195	-22.583	147.705	312.5	480.347	640.869	802.612			178	-9284.06	-7709.35	-6254.27	-4923.1	-3751.22	-2755.74	-1928.1	-1248.78	-716.553	-299.683	-10.376
178.05	-997.314	-784.912	-569.458	-380.859	-198.364	-21.3623	148.315	311.279	480.957	642.7	802.612			178.05	-9281.01	-7722.78	-6243.9	-4932.86	-3740.23	-2757.57	-1895.75	-1226.2	-704.346	-314.331	-29.2969
178.1	-997.925	-784.912	-570.679	-381.47	-200.195	-23.1934	147.095	313.721	480.347	642.09	803.223			178.1	-9276.12	-7707.52	-6246.34	-4927.37	-3747.56	-2760.01	-1927.49	-1236.57	-719.604	-340.576	-22.583
178.15	-997.314	-783.691	-570.068	-380.249	-200.806	-23.8037	148.926	314.331	479.126	640.259	802.002			178.15	-9284.67	-7727.05	-6265.87	-4927.98	-3748.17	-2724.61	-1917.11	-1250.61	-719.604	-322.266	-34.1797
178.2	-997.925	-783.081	-571.289	-382.69	-197.754	-23.8037	147.705	314.331	479.126	642.7	799.561			178.2	-9263.31	-7730.71	-6262.21	-4921.26	-3749.39	-2750.24	-1924.44	-1245.12	-723.877	-320.435	-26.2451
178.25	-998.535	-783.691	-571.289	-381.47	-198.364	-21.3623	147.705	311.279	478.516	642.7	803.223			178.25	-9256.59	-7728.88	-6266.48	-4906.62	-3756.71	-2755.74	-1933.59	-1243.29	-720.215	-327.148	-35.4004
178.3	-998.535	-784.912	-569.458	-380.249	-200.195	-21.3623	149.536	314.331	479.736	644.531	803.833			178.3	-9254.76	-7736.82	-6268.31	-4920.65	-3741.46	-2753.3	-1915.28	-1230.47	-728.149	-314.331	-40.2832
178.35	-999.146	-784.912	-570.068	-380.859	-199.585	-21.9727	147.705	313.11	479.126	640.259	802.612			178.35	-9265.75	-7698.97	-6256.1	-4925.54	-3734.13	-2746.58	-1906.74	-1224.37	-729.98	-323.486	-32.959
178.4	-997.314	-785.522	-570.679	-380.249	-198.975	-23.1934	147.705	312.5	480.347	640.259	803.223			178.4	-9262.08	-7721.56	-6260.99	-4923.1	-3749.39	-2726.44	-1920.78	-1240.23	-717.163	-332.031	-39.6729
178.45	-997.925	-786.743	-571.289	-382.69	-199.585	-23.8037	148.315	311.89	481.567	643.921	802.002			178.45	-9253.54	-7734.99	-6248.78	-4915.77	-3751.83	-2743.53	-1908.57	-1248.78	-729.98	-314.941	-28.6865
178.5	-997.925	-783.691	-569.458	-379.639	-199.585	-20.752	148.926	312.5	480.347	643.311	802.002			178.5	-9271.85	-7732.54	-6243.29	-4915.77	-3753.05	-2757.57	-1920.78	-1223.75	-720.215	-321.655	-28.0762
178.55	-997.314	-785.522	-569.458	-380.249	-200.806	-22.583	150.146	311.89	481.567	643.311	802.002			178.55	-9288.33	-7742.92	-6246.95	-4907.23	-3751.22	-2744.14	-1922.61	-1228.64	-722.656	-335.083	-51.2695
178.6	-998.535	-784.912	-569.458	-382.08	-199.585	-22.583	147.705	314.331	476.685	642.7	803.833			178.6	-9297.49	-7717.9	-6237.18	-4929.2	-3745.12	-2747.8	-1915.28	-1238.4	-714.111	-314.331	-37.8418
178.65	-997.314	-784.302	-570.068	-379.639	-199.585	-23.1934	148.926	313.11	479.736	640.869	802.002			178.65	-9295.04	-7709.35	-6239.01	-4915.77	-3764.04	-2750.85	-1921.39	-1243.9	-709.229	-323.486	-32.3486
178.7	-998.535	-784.912	-571.289	-380.859	-198.364	-23.1934	145.874	314.331	482.788	642.7	796.509			178.7	-9298.71	-7714.23	-6245.12	-4926.15	-3744.51	-2744.14	-1905.52	-1248.17	-712.28	-325.928	-45.166
178.75	-999.146	-783.081	-571.289	-382.69	-197.754	-22.583	145.874	313.721	480.957	642.09	804.443			178.75	-9282.84	-7719.73	-6257.32	-4930.42	-3741.46	-2736.21	-1899.41	-1227.42	-706.787	-308.228	-25.6348
178.8	-998.535	-784.912	-569.458	-380.859	-199.585	-22.583	149.536	312.5	480.957	642.09	802.612			178.8	-9293.82	-7730.1	-6268.92	-4907.84	-3771.36	-2722.78	-1922	-1240.23	-723.877	-319.824	-17.0898
178.85	-998.535	-785.522	-569.458	-379.639	-200.195	-25.6348	147.705	313.11	480.347	641.479	799.561			178.85	-9290.16	-7719.12	-6266.48	-4930.42	-3741.46	-2752.08	-1904.3	-1239.01	-708.008	-321.655	-10.9863
178.9	-997.925	-785.522	-569.458	-382.08	-198.364	-23.1934	147.705	315.552	480.347	641.479	800.781			178.9	-9277.34	-7722.78	-6256.1	-4927.98	-3748.78	-2759.4	-1904.91	-1248.78	-729.98	-317.383	-3.05176
178.95	-996.094	-783.691	-570.068	-380.859	-197.144	-23.8037	148.926	313.11	478.516	642.7	801.392			178.95	-9270.63	-7730.1	-6248.78	-4902.95	-3765.87	-2752.08	-1906.13	-1233.52	-726.318	-313.11	-15.8691
179	-999.756	-784.302	-571.899	-379.028	-198.975	-23.1934	148.926	314.331	479.736	643.921	799.561			179	-9265.75	-7705.69	-6253.05	-4922.49	-3742.68	-2748.41	-1903.69	-1232.3	-711.06	-326.538	-1.2207
179.05	-997.925	-787.354	-570.679	-382.69	-200.806	-20.1416	145.874	312.5	479.736	638.428	800.781			179.05	-9273.07	-7714.84	-6257.32	-4915.77	-3756.71	-2751.46	-1925.05	-1245.12	-729.98	-320.435	-20.752
179.1	-997.314	-784.302	-569.458	-379.639	-202.026	-23.1934	150.146	312.5	477.905	640.259	799.561			179.1	-9274.29	-7725.22	-6261.6	-4932.25	-3741.46	-2747.8	-1911.01	-1247.56	-737.305	-322.266	-29.9072
179.15	-999.146	-784.302	-569.458	-379.028	-200.195	-22.583	148.926	314.331	478.516	640.259	799.561			179.15	-9276.12	-7717.29	-6244.51	-4935.91	-3734.74	-2745.97	-1911.62	-1226.2	-726.929	-313.721	-14.6484
179.2	-996.704	-783.691	-568.848	-381.47	-199.585	-22.583	148.315	312.5	480.957	639.038	801.392			179.2	-9282.23	-7711.18	-6243.29	-4930.42	-3756.71	-2750.85	-1930.54	-1248.78	-731.812	-320.435	-28.6865
179.25	-995.483	-784.912	-569.458	-379.028	-199.585	-23.1934	148.926	312.5	477.295	643.921	799.561			179.25	-9290.77	-7717.29	-6258.54	-4915.77	-3756.71	-2731.93	-1907.96	-1247.56	-698.853	-339.355	-29.2969
179.3	-999.146	-786.743	-570.068	-380.859	-200.195	-22.583	148.926	313.11	479.126	640.869	799.561			179.3	-9288.94	-7711.18	-6272.58	-4918.21	-3748.78	-2738.04	-1907.96	-1214.6	-715.332	-322.876	-25.6348
179.35	-996.704	-784.302	-569.458	-380.859	-198.364	-21.3623	148.926	311.279	480.347	640.259	802.612			179.35	-9307.86	-7718.51	-6279.3	-4916.38	-3755.49	-2734.38	-1932.98	-1250.61	-717.773	-339.355	-33.5693
179.4	-997.314	-785.522	-568.237	-381.47	-198.975	-23.1934	147.705	316.772	477.295	643.921	799.561			179.4	-9317.63	-7720.34	-6250.61	-4912.72	-3750.61	-2755.13	-1906.13	-1250.61	-704.346	-317.383	-29.2969
179.45	-997.314	-784.302	-567.627	-382.69	-200.195	-21.9727	147.705	308.838	479.126	639.038	802.612			179.45	-9292.6	-7725.22	-6253.05	-4914.55	-3746.34	-2749.02	-1911.62	-1217.04	-720.215	-316.772	-19.5312
179.5	-997.925	-785.522	-568.848	-380.249	-200.195	-23.8037	148.315	311.89	478.516	639.648	802.612			179.5	-9287.11	-7712.4	-6278.08	-4928.59	-3760.38	-2740.48	-1911.62	-1230.47	-719.604	-338.135	-29.9072
179.55	-997.925	-786.133	-570.068	-381.47	-197.144	-20.1416	144.653	314.941	477.295	642.09	799.561			179.55	-9291.99	-7720.34	-6259.77	-4927.37	-3753.66	-2745.36	-1899.41	-1233.52	-698.242	-317.383	-27.4658
179.6	-997.925	-784.912	-570.068	-379.639	-197.144	-23.8037	148.315	311.279	478.516	641.479	800.171			179.6	-9296.26	-7716.67	-6282.96	-4910.28	-3755.49	-2749.02	-1930.54	-1228.64	-739.136	-320.435	-7.93457
179.65	-997.925	-784.302	-570.679	-380.249	-198.364	-23.1934	146.484	308.838	479.736	641.479	800.171			179.65	-9313.35	-7719.12	-6266.48	-4918.21	-3740.84	-2752.69	-1912.84	-1246.34	-733.643	-327.148	-20.1416
179.7	-996.704	-783.691	-569.458	-382.69	-198.975	-23.1934	144.653	314.941	479.126	643.311	798.95			179.7	-9311.52	-7722.78	-6242.68	-4920.04	-3734.74	-2746.58	-1889.04	-1235.96	-720.215	-310.059	-33.5693
179.75	-997.314	-785.522	-569.458	-381.47	-200.195	-26.2451	147.095	311.279	479.736	639.038	797.729			179.75	-9299.93	-7716.06	-6256.1	-4917.6	-3772.58	-2749.63	-1915.28	-1249.39	-730.591	-333.862	-25.0244
179.8	-997.314	-787.354	-570.068	-380.249	-198.975	-25.0244	145.874	311.89	477.905	639.038	798.34			179.8	-9299.93	-7708.13	-6265.26	-4907.23	-3774.41	-2758.18	-1906.13	-1248.17	-704.956	-340.576	-16.4795
179.85	-997.314	-784.912	-569.458	-381.47	-199.585	-23.8037	146.484	313.11	479.736	640.869	800.781			179.85	-9303.59	-7719.12	-6251.22	-4914.55	-3752.44	-2736.21	-1922.61	-1233.52	-707.397	-305.176	-20.752
179.9	-997.314	-784.912	-570.679	-381.47	-200.195	-24.4141	150.146	312.5	480.957	642.7	802.002			179.9	-9309.69	-7713.62	-6260.99	-4934.08	-3769.53	-2767.94	-1925.05	-1237.79	-714.722	-308.838	-23.1934
179.95	-996.094	-784.912	-571.289	-381.47	-201.416	-22.583	145.874	313.721	478.516	640.869	801.392			179.95	-9293.21	-7717.29	-6240.84	-4935.3	-3729.86	-2764.89	-1904.91	-1230.47	-721.436	-317.993	-21.9727
180	-998.535	-783.691	-569.458	-379.028	-200.806	-22.583	145.874	311.89	479.736	639.038	800.171			180	-9295.65	-7712.4	-6246.95	-4924.32	-3766.48	-2727.66	-1927.49	-1245.73	-728.149	-330.2	-39.0625
180.05	-999.756	-785.522	-570.068	-381.47	-197.754	-26.2451	148.315	311.279	479.126	641.479	797.729			180.05	-9296.88	-7703.86	-6254.27	-4926.76	-3770.14	-2743.53	-1914.67	-1242.68	-725.708	-313.721	-23.1934
180.1	-997.925	-784.302	-568.848	-383.301	-203.247	-21.9727	147.705	311.89	477.905	640.259	800.781			180.1	-9291.99	-7708.74	-6256.1	-4908.45	-3728.03	-2753.3	-1900.02	-1234.13	-746.46	-325.928	-8.54492
180.15	-997.925	-785.522	-570.068	-380.859	-203.247	-26.2451	148.926	312.5	478.516	639.648	799.561			180.15	-9302.98	-7707.52	-6256.1	-4923.1	-3767.7	-2734.38	-1909.18	-1234.13	-709.229	-333.252	3.05176
180.2	-999.146	-786.743	-570.679	-383.301	-200.195	-26.8555	146.484	313.11	478.516	639.038	797.729			180.2	-9297.49	-7708.74	-6267.09	-4916.38	-3761.6	-2748.41	-1902.47	-1253.66	-726.318	-319.214	-8.54492
180.25	-997.925	-781.86	-569.458	-380.859	-201.416	-21.9727	146.484	312.5	477.905	639.038	798.34			180.25	-9276.12	-7714.84	-6270.14	-4916.99	-3726.2	-2749.63	-1904.3	-1238.4	-709.839	-311.89	-29.9072
180.3	-997.925	-783.081	-568.848	-380.249	-198.975	-23.1934	148.926	313.11	480.347	640.869	802.612			180.3	-9287.72	-7718.51	-6254.88	-4915.16	-3766.48	-2744.75	-1923.83	-1238.4	-702.515	-334.473	-32.3486
180.35	-997.314	-784.302	-568.848	-382.08	-198.975	-23.1934	147.705	312.5	479.736	638.428	803.833			180.35	-9293.21	-7713.01	-6243.29	-4913.33	-3755.49	-2751.46	-1915.28	-1246.34	-723.877	-327.759	-25.6348
180.4	-999.146	-787.354	-570.068	-380.859	-203.247	-21.3623	147.095	311.279	478.516	639.648	803.223			180.4	-9276.12	-7722.17	-6265.87	-4924.93	-3744.51	-2741.7	-1914.06	-1228.64	-716.553	-323.486	-12.8174
180.45	-997.314	-783.691	-571.289	-381.47	-199.585	-24.4141	148.926	311.89	476.074	641.479	800.781			180.45	-9277.34	-7718.51	-6239.62	-4917.6	-3780.52	-2758.79	-1926.27	-1239.01	-715.332	-331.421	5.49316
180.5	-995.483	-784.302	-571.289	-382.69	-200.195	-23.8037	146.484	311.89	477.295	642.7	797.729			180.5	-9295.65	-7725.22	-6251.83	-4927.37	-3749.39	-2749.63	-1912.84	-1234.74	-728.149	-321.045	-10.9863
180.55	-996.094	-785.522	-571.289	-382.69	-200.195	-22.583	147.705	312.5	479.126	642.09	798.34			180.55	-9290.16	-7717.9	-6279.3	-4935.3	-3744.51	-2742.31	-1919.56	-1241.46	-727.539	-335.693	-1.83105
180.6	-996.094	-783.081	-571.899	-383.911	-198.975	-24.4141	149.536	311.279	471.191	640.259	800.781			180.6	-9278.56	-7719.73	-6262.82	-4920.04	-3757.32	-2751.46	-1909.18	-1239.62	-708.618	-339.355	17.0898
180.65	-997.925	-784.912	-567.017	-381.47	-202.637	-22.583	147.095	311.89	476.685	640.259	800.171			180.65	-9282.84	-7723.39	-6279.3	-4916.99	-3733.52	-2736.82	-1919.56	-1231.69	-711.67	-329.59	-10.9863
180.7	-997.314	-786.743	-571.899	-379.639	-200.195	-23.8037	147.705	310.669	482.788	637.817	800.171			180.7	-9287.11	-7729.49	-6255.49	-4932.25	-3760.99	-2744.75	-1900.02	-1238.4	-709.839	-333.252	-6.71387
180.75	-997.925	-783.081	-573.12	-381.47	-199.585	-21.9727	147.705	310.059	484.009	639.648	800.171			180.75	-9295.04	-7720.95	-6241.46	-4917.6	-3749.39	-2752.69	-1908.57	-1223.14	-722.046	-328.979	-1.2207
180.8	-997.314	-783.691	-568.848	-381.47	-200.195	-21.9727	147.705	307.617	477.905	642.7	803.833			180.8	-9281.62	-7731.32	-6257.93	-4930.42	-3734.13	-2739.26	-1913.45	-1218.26	-716.553	-317.993	3.05176
180.85	-996.704	-786.743	-570.068	-380.249	-200.806	-23.1934	147.705	308.838	479.126	641.479	801.392			180.85	-9302.37	-7717.29	-6250.61	-4923.1	-3751.83	-2742.92	-1898.8	-1246.34	-719.604	-326.538	17.0898
180.9	-1000.37	-783.691	-571.289	-382.08	-200.806	-22.583	147.095	313.721	476.685	640.869	800.171			180.9	-9312.13	-7721.56	-6247.56	-4913.33	-3744.51	-2747.8	-1912.84	-1226.81	-722.046	-317.993	29.9072
180.95	-998.535	-788.574	-568.848	-382.08	-198.975	-25.0244	145.264	316.772	476.685	639.038	801.392			180.95	-9273.68	-7713.62	-6252.44	-4929.2	-3749.39	-2728.88	-1913.45	-1241.46	-722.046	-320.435	26.8555
181	-997.314	-785.522	-571.899	-380.859	-200.806	-24.4141	145.264	313.721	478.516	642.7	802.002			181	-9307.25	-7703.86	-6257.93	-4920.04	-3752.44	-2763.06	-1906.74	-1239.62	-737.915	-330.811	24.4141
181.05	-999.146	-786.133	-570.068	-383.301	-198.975	-21.9727	144.043	309.448	482.178	640.259	799.561			181.05	-9320.68	-7727.66	-6259.16	-4940.19	-3748.78	-2747.19	-1923.22	-1244.51	-721.436	-329.59	17.7002
181.1	-999.146	-787.354	-568.237	-378.418	-201.416	-24.4141	147.705	312.5	477.905	640.259	800.781			181.1	-9307.86	-7738.04	-6276.25	-4933.47	-3755.49	-2745.97	-1923.22	-1241.46	-723.267	-343.628	19.5312
181.15	-998.535	-786.133	-571.289	-380.249	-202.637	-23.8037	152.588	313.11	477.905	640.259	799.561			181.15	-9317.63	-7709.35	-6267.7	-4904.17	-3776.25	-2757.57	-1911.62	-1233.52	-733.643	-333.862	18.9209
181.2	-999.756	-784.912	-570.068	-381.47	-197.754	-26.8555	147.095	308.838	479.126	640.869	800.171			181.2	-9296.26	-7728.27	-6247.56	-4929.81	-3746.34	-2740.48	-1929.93	-1233.52	-716.553	-312.5	10.376
181.25	-999.756	-784.912	-571.289	-382.69	-199.585	-26.2451	150.146	310.059	479.736	641.479	799.561			181.25	-9275.51	-7716.67	-6242.68	-4918.82	-3739.01	-2730.1	-1904.3	-1237.79	-710.449	-313.721	32.3486
181.3	-999.146	-786.743	-570.679	-383.301	-202.026	-25.6348	147.705	313.721	477.295	641.479	801.392			181.3	-9298.71	-7703.86	-6249.39	-4910.28	-3751.22	-2741.09	-1913.45	-1228.64	-729.37	-321.655	44.5557
181.35	-999.756	-784.912	-568.237	-379.639	-202.026	-20.752	145.264	311.279	477.905	640.869	800.781			181.35	-9278.56	-7745.97	-6256.71	-4918.21	-3750.61	-2760.01	-1918.95	-1239.01	-720.825	-336.304	25.6348
181.4	-998.535	-787.354	-568.848	-379.639	-200.195	-20.1416	144.653	311.279	479.126	640.869	801.392			181.4	-9283.45	-7732.54	-6236.57	-4935.91	-3747.56	-2754.52	-1914.67	-1247.56	-706.177	-332.642	32.3486
181.45	-996.704	-784.302	-570.068	-382.08	-201.416	-23.8037	147.705	310.669	480.957	639.648	800.171			181.45	-9309.08	-7724	-6245.73	-4909.06	-3746.34	-2743.53	-1909.18	-1242.68	-725.708	-322.876	21.3623
181.5	-1000.37	-785.522	-569.458	-380.249	-203.857	-24.4141	148.315	312.5	480.347	641.479	800.781			181.5	-9295.04	-7739.26	-6256.1	-4907.84	-3751.22	-2742.92	-1913.45	-1232.3	-713.501	-307.617	39.6729
181.55	-999.146	-784.912	-572.51	-383.301	-198.975	-21.9727	146.484	311.279	479.126	642.09	802.002			181.55	-9290.77	-7720.95	-6253.05	-4916.99	-3754.27	-2737.43	-1914.06	-1239.62	-716.553	-325.928	28.6865
181.6	-999.146	-784.912	-569.458	-383.911	-198.975	-25.6348	147.705	312.5	476.685	641.479	797.729			181.6	-9295.04	-7719.73	-6259.77	-4928.59	-3746.34	-2736.82	-1925.05	-1247.56	-711.67	-324.707	28.0762
181.65	-1000.37	-786.743	-570.068	-382.69	-200.195	-24.4141	147.705	313.11	478.516	642.09	800.171			181.65	-9284.06	-7727.66	-6260.38	-4920.04	-3756.1	-2749.02	-1909.79	-1245.12	-715.942	-310.059	28.0762
181.7	-998.535	-787.964	-570.068	-383.911	-198.364	-23.8037	147.095	311.279	479.126	641.479	799.561			181.7	-9299.93	-7726.44	-6263.43	-4924.93	-3751.22	-2750.24	-1909.79	-1242.07	-737.915	-317.993	36.6211
181.75	-999.146	-784.912	-570.679	-383.911	-201.416	-23.1934	147.705	311.279	479.736	640.869	801.392			181.75	-9275.51	-7722.78	-6242.68	-4931.03	-3762.82	-2748.41	-1912.84	-1224.37	-736.694	-316.772	26.2451
181.8	-1000.37	-785.522	-571.289	-379.028	-202.026	-23.1934	147.705	313.11	476.685	640.259	800.171			181.8	-9273.68	-7728.27	-6251.83	-4902.95	-3757.93	-2744.14	-1901.86	-1232.91	-731.812	-328.369	-4.27246
181.85	-998.535	-786.743	-571.289	-377.808	-202.026	-23.1934	148.926	312.5	480.957	640.259	801.392			181.85	-9273.68	-7717.29	-6267.09	-4914.55	-3764.65	-2740.48	-1917.11	-1241.46	-723.877	-321.655	0
181.9	-999.756	-784.912	-573.12	-380.859	-200.195	-25.0244	146.484	312.5	477.905	640.869	800.171			181.9	-9265.14	-7730.1	-6255.49	-4932.25	-3748.17	-2736.21	-1903.69	-1237.18	-720.825	-310.059	-17.7002
181.95	-997.925	-786.743	-571.289	-380.249	-198.975	-25.0244	145.874	312.5	481.567	641.479	800.781			181.95	-9266.97	-7741.7	-6245.12	-4931.64	-3744.51	-2742.31	-1900.63	-1250	-740.356	-306.396	-25.6348
182	-997.314	-787.354	-570.679	-383.301	-199.585	-23.8037	147.705	311.89	477.295	640.869	800.171			182	-9268.8	-7731.32	-6252.44	-4926.15	-3757.32	-2744.75	-1916.5	-1235.96	-735.474	-311.279	-33.5693
182.05	-999.756	-786.743	-568.237	-384.521	-199.585	-21.9727	146.484	312.5	477.295	643.921	802.002			182.05	-9280.4	-7726.44	-6260.38	-4921.88	-3750	-2741.09	-1916.5	-1243.29	-717.773	-316.772	-31.7383
182.1	-997.925	-787.964	-568.237	-379.639	-200.806	-22.583	147.705	310.669	479.126	639.038	800.781			182.1	-9274.9	-7738.65	-6240.84	-4925.54	-3754.27	-2747.19	-1918.33	-1254.88	-707.397	-326.538	-14.0381
182.15	-996.704	-788.574	-571.899	-381.47	-202.637	-24.4141	146.484	313.721	479.126	640.869	799.561			182.15	-9276.73	-7741.7	-6255.49	-4933.47	-3754.27	-2752.08	-1908.57	-1237.79	-708.618	-330.811	-19.5312
182.2	-997.314	-788.574	-573.12	-382.08	-199.585	-23.1934	147.705	311.279	479.126	641.479	800.171			182.2	-9279.79	-7739.87	-6255.49	-4930.42	-3745.12	-2750.24	-1901.86	-1241.46	-722.656	-340.576	-25.6348
182.25	-999.146	-784.912	-571.289	-383.301	-199.585	-22.583	148.315	309.448	479.126	640.869	800.781			182.25	-9313.35	-7728.88	-6253.05	-4921.26	-3758.54	-2752.69	-1919.56	-1239.01	-702.515	-328.979	-23.1934
182.3	-997.925	-780.64	-571.289	-381.47	-200.195	-24.4141	147.095	313.11	477.905	640.869	802.002			182.3	-9287.11	-7715.45	-6266.48	-4916.38	-3751.22	-2752.69	-1909.18	-1242.07	-715.942	-319.214	-23.1934
182.35	-999.756	-784.302	-568.237	-381.47	-200.195	-25.0244	146.484	312.5	483.398	642.7	801.392			182.35	-9277.34	-7717.29	-6257.32	-4913.33	-3743.9	-2752.08	-1919.56	-1245.12	-725.098	-311.89	-23.1934
182.4	-1002.2	-784.912	-569.458	-380.859	-199.585	-25.0244	145.264	310.669	480.957	642.09	801.392			182.4	-9296.26	-7716.06	-6256.71	-4918.82	-3760.38	-2739.87	-1928.71	-1259.16	-715.942	-326.538	-14.0381
182.45	-1001.59	-788.574	-568.848	-381.47	-201.416	-24.4141	146.484	310.669	477.295	640.259	802.612			182.45	-9281.62	-7733.76	-6268.92	-4935.3	-3742.07	-2744.14	-1911.01	-1240.23	-735.474	-324.097	-18.9209
182.5	-1000.37	-787.964	-570.068	-380.859	-201.416	-22.583	146.484	314.331	479.126	642.09	799.561			182.5	-9293.21	-7719.12	-6252.44	-4928.59	-3749.39	-2742.31	-1913.45	-1229.25	-726.929	-312.5	-28.0762
182.55	-996.704	-787.964	-570.679	-380.249	-201.416	-23.1934	144.653	312.5	479.736	639.038	799.561			182.55	-9295.65	-7719.73	-6256.1	-4920.04	-3772.58	-2756.96	-1923.83	-1224.37	-723.267	-328.979	-29.2969
182.6	-997.314	-785.522	-570.679	-382.69	-202.637	-23.8037	147.705	313.11	477.295	641.479	802.002			182.6	-9287.72	-7722.78	-6274.41	-4917.6	-3746.34	-2753.91	-1912.23	-1240.23	-729.37	-330.2	-3.66211
182.65	-996.704	-784.912	-571.289	-379.639	-197.754	-24.4141	145.264	313.721	479.126	639.648	801.392			182.65	-9300.54	-7711.18	-6262.21	-4921.88	-3758.54	-2751.46	-1904.91	-1234.74	-727.539	-325.317	9.15527
182.7	-997.314	-784.912	-569.458	-382.69	-200.806	-23.1934	145.874	313.11	481.567	639.648	800.781			182.7	-9309.69	-7716.06	-6260.38	-4921.26	-3748.17	-2746.58	-1914.06	-1246.95	-729.98	-310.669	0
182.75	-1000.98	-785.522	-570.068	-382.08	-200.806	-24.4141	149.536	310.669	476.685	642.09	800.171			182.75	-9315.19	-7719.73	-6265.87	-4915.16	-3740.84	-2749.02	-1909.18	-1249.39	-723.267	-316.162	1.2207
182.8	-1000.37	-784.912	-571.289	-382.08	-200.195	-24.4141	147.095	311.279	480.957	639.038	798.95			182.8	-9309.08	-7739.26	-6268.31	-4921.26	-3748.17	-2739.87	-1889.65	-1249.39	-723.267	-330.811	12.207
182.85	-999.756	-784.912	-572.51	-382.08	-200.195	-23.8037	147.705	310.669	478.516	641.479	800.781			182.85	-9311.52	-7738.04	-6260.38	-4929.81	-3748.78	-2740.48	-1912.84	-1243.29	-734.253	-324.707	-1.2207
182.9	-996.704	-786.133	-568.848	-382.08	-202.637	-23.8037	149.536	312.5	479.126	642.7	801.392			182.9	-9330.44	-7727.66	-6253.66	-4913.33	-3775.63	-2741.7	-1913.45	-1236.57	-720.215	-328.979	-2.44141
182.95	-1000.37	-784.912	-570.679	-381.47	-200.806	-23.1934	148.315	311.89	477.905	637.817	801.392			182.95	-9325.56	-7716.06	-6250.61	-4926.76	-3759.16	-2751.46	-1908.57	-1234.13	-723.877	-317.993	10.9863
183	-1000.37	-784.302	-570.068	-379.028	-200.806	-23.8037	146.484	314.331	478.516	639.648	801.392			183	-9312.13	-7728.27	-6262.21	-4937.74	-3754.88	-2751.46	-1914.67	-1242.68	-724.487	-310.059	-2.44141
183.05	-998.535	-786.743	-571.899	-381.47	-199.585	-24.4141	145.874	310.059	480.957	642.09	799.561			183.05	-9315.8	-7734.38	-6267.09	-4923.71	-3757.32	-2738.65	-1924.44	-1248.78	-734.863	-327.148	22.583
183.1	-998.535	-784.912	-568.237	-383.911	-200.806	-23.8037	147.705	312.5	476.685	640.869	800.171			183.1	-9303.59	-7719.12	-6266.48	-4928.59	-3741.46	-2726.44	-1922	-1237.79	-710.449	-324.097	36.0107
183.15	-1000.98	-785.522	-568.848	-382.08	-202.637	-24.4141	148.315	313.11	477.905	642.09	800.781			183.15	-9305.42	-7727.05	-6267.09	-4925.54	-3748.17	-2739.87	-1917.11	-1236.57	-701.904	-321.045	7.93457
183.2	-997.925	-786.133	-571.899	-380.859	-200.195	-23.1934	147.705	312.5	478.516	637.817	800.781			183.2	-9332.89	-7708.74	-6240.84	-4916.99	-3751.83	-2741.7	-1904.91	-1235.96	-712.28	-329.59	34.79
183.25	-998.535	-784.302	-570.068	-382.08	-200.806	-26.2451	146.484	312.5	476.685	640.259	800.781			183.25	-9330.44	-7706.3	-6243.29	-4904.79	-3745.73	-2742.92	-1912.23	-1250	-717.773	-324.707	28.6865
183.3	-997.314	-784.912	-571.899	-381.47	-201.416	-24.4141	145.874	312.5	479.126	642.7	802.612			183.3	-9340.82	-7720.34	-6246.95	-4924.32	-3753.66	-2753.3	-1917.72	-1259.77	-723.877	-329.59	9.76562
183.35	-999.146	-784.912	-572.51	-380.249	-198.975	-22.583	145.264	311.89	477.905	639.038	800.781			183.35	-9321.9	-7709.96	-6233.52	-4927.37	-3744.51	-2761.23	-1911.62	-1249.39	-718.994	-316.162	31.7383
183.4	-999.756	-786.133	-568.848	-384.521	-202.637	-21.9727	149.536	311.89	479.126	642.09	799.561			183.4	-9331.67	-7698.97	-6243.9	-4932.25	-3764.04	-2760.62	-1906.74	-1230.47	-717.773	-330.2	5.49316
183.45	-999.756	-787.354	-572.51	-379.028	-198.975	-25.6348	146.484	312.5	477.295	639.038	800.781			183.45	-9332.89	-7725.22	-6253.66	-4938.96	-3742.68	-2751.46	-1912.84	-1227.42	-717.773	-321.655	-6.71387
183.5	-997.925	-785.522	-570.679	-383.301	-200.195	-26.2451	145.264	313.721	478.516	640.869	798.95			183.5	-9331.67	-7706.91	-6261.6	-4934.69	-3732.3	-2744.75	-1910.4	-1228.03	-710.449	-316.162	20.1416
183.55	-997.314	-783.081	-571.289	-382.69	-200.195	-23.8037	147.705	310.669	477.905	643.921	802.002			183.55	-9326.78	-7711.18	-6264.04	-4916.99	-3746.95	-2749.02	-1909.79	-1227.42	-721.436	-344.849	9.15527
183.6	-996.704	-788.574	-570.068	-381.47	-200.806	-22.583	148.926	313.721	478.516	642.09	799.561			183.6	-9334.72	-7718.51	-6246.95	-4913.33	-3764.65	-2747.19	-1913.45	-1245.73	-713.501	-321.045	6.71387
183.65	-999.756	-782.471	-569.458	-381.47	-202.637	-23.8037	147.705	313.11	476.685	639.648	798.34			183.65	-9331.05	-7696.53	-6264.04	-4924.93	-3753.66	-2740.48	-1895.14	-1246.95	-725.708	-311.279	16.4795
183.7	-999.146	-787.354	-570.068	-379.639	-202.637	-22.583	146.484	311.89	479.736	641.479	801.392			183.7	-9327.39	-7706.3	-6252.44	-4924.32	-3764.04	-2747.8	-1903.69	-1252.44	-720.825	-336.914	6.71387
183.75	-999.146	-787.354	-573.12	-382.08	-198.364	-25.6348	147.705	313.11	477.905	640.869	800.171			183.75	-9327.39	-7700.81	-6253.66	-4918.82	-3758.54	-2741.09	-1896.97	-1243.9	-700.684	-311.89	8.54492
183.8	-1000.37	-784.302	-573.12	-381.47	-203.247	-23.1934	145.874	311.279	477.295	640.869	802.002			183.8	-9319.46	-7691.65	-6256.71	-4924.93	-3767.7	-2737.43	-1911.01	-1239.01	-730.591	-307.007	-14.6484
183.85	-999.756	-787.964	-570.679	-380.859	-200.806	-23.1934	146.484	310.669	479.126	640.259	800.781			183.85	-9315.19	-7707.52	-6243.29	-4928.59	-3753.66	-2758.18	-1926.88	-1224.37	-731.201	-330.2	-28.0762
183.9	-999.756	-785.522	-571.899	-381.47	-200.806	-23.8037	145.264	311.279	477.905	640.259	800.171			183.9	-9307.86	-7701.42	-6245.12	-4926.76	-3759.16	-2754.52	-1896.97	-1230.47	-708.618	-320.435	-17.7002
183.95	-998.535	-785.522	-570.068	-379.639	-201.416	-25.0244	148.315	311.279	477.295	640.259	799.561			183.95	-9293.82	-7727.66	-6263.43	-4912.72	-3757.32	-2733.76	-1913.45	-1257.32	-736.084	-319.824	-20.1416
184	-998.535	-787.964	-571.289	-380.859	-198.975	-25.6348	144.653	315.552	478.516	640.869	800.781			184	-9309.08	-7738.65	-6253.05	-4920.04	-3754.88	-2735.6	-1924.44	-1234.74	-742.188	-324.097	-2.44141
184.05	-999.146	-785.522	-570.679	-383.911	-200.195	-23.8037	144.653	311.89	477.905	640.259	799.561			184.05	-9317.63	-7728.27	-6260.38	-4932.25	-3765.87	-2750.24	-1913.45	-1231.69	-718.994	-323.486	7.93457
184.1	-1002.2	-785.522	-569.458	-382.69	-202.026	-21.9727	149.536	311.89	476.685	642.09	799.561			184.1	-9296.88	-7729.49	-6262.82	-4927.37	-3764.04	-2742.31	-1909.18	-1253.66	-717.163	-337.524	0.610352
184.15	-998.535	-787.354	-570.679	-381.47	-200.806	-25.0244	148.315	313.721	479.126	637.817	802.002			184.15	-9311.52	-7725.83	-6267.09	-4918.21	-3742.68	-2736.82	-1899.41	-1226.81	-711.06	-328.369	8.54492
184.2	-997.925	-786.133	-572.51	-379.639	-200.195	-25.6348	148.926	311.89	480.347	639.648	798.95			184.2	-9307.25	-7720.95	-6255.49	-4929.81	-3750	-2736.82	-1924.44	-1215.21	-728.76	-318.604	4.88281
184.25	-999.146	-784.302	-570.068	-379.639	-201.416	-23.8037	147.705	312.5	479.736	642.09	799.561			184.25	-9319.46	-7736.21	-6248.17	-4915.77	-3746.34	-2741.09	-1929.32	-1246.34	-722.656	-324.097	5.49316
184.3	-997.925	-785.522	-571.899	-383.911	-200.195	-24.4141	146.484	312.5	477.905	640.259	798.95			184.3	-9344.48	-7724.61	-6247.56	-4901.73	-3727.42	-2745.36	-1901.86	-1237.79	-700.684	-325.317	4.88281
184.35	-999.756	-784.912	-570.679	-382.08	-200.195	-25.0244	145.874	311.279	477.905	642.09	799.561			184.35	-9343.87	-7721.56	-6243.9	-4931.64	-3764.04	-2739.87	-1913.45	-1232.3	-717.773	-314.331	-6.71387
184.4	-999.146	-787.964	-569.458	-379.639	-201.416	-22.583	146.484	311.89	478.516	640.869	802.002			184.4	-9328.61	-7728.88	-6265.87	-4940.8	-3762.21	-2729.49	-1924.44	-1234.74	-726.929	-317.383	3.66211
184.45	-997.925	-787.354	-571.899	-380.859	-200.806	-25.0244	146.484	312.5	479.126	639.038	800.171			184.45	-9318.85	-7726.44	-6278.08	-4915.77	-3754.27	-2749.02	-1892.09	-1235.35	-709.839	-313.721	7.93457
184.5	-998.535	-784.912	-570.068	-380.859	-198.975	-22.583	145.264	313.11	479.126	643.311	798.95			184.5	-9317.02	-7725.22	-6254.27	-4910.28	-3739.62	-2762.45	-1914.06	-1250	-720.825	-327.759	-17.7002
184.55	-998.535	-786.133	-570.679	-382.08	-200.806	-23.8037	147.705	310.059	479.736	640.869	800.171			184.55	-9306.64	-7718.51	-6251.22	-4909.06	-3760.99	-2734.99	-1914.06	-1246.34	-720.825	-324.707	7.32422
184.6	-1000.98	-785.522	-570.068	-382.08	-202.026	-23.8037	148.926	312.5	477.905	639.038	800.171			184.6	-9304.81	-7726.44	-6260.38	-4909.06	-3771.97	-2738.04	-1884.16	-1237.79	-722.046	-330.2	14.0381
184.65	-998.535	-784.912	-570.679	-379.639	-198.975	-22.583	145.874	313.721	481.567	640.259	799.561			184.65	-9302.98	-7731.93	-6262.82	-4918.21	-3750.61	-2756.35	-1920.78	-1245.12	-718.384	-342.407	8.54492
184.7	-997.314	-785.522	-570.068	-382.08	-198.975	-26.2451	147.095	310.059	479.736	639.648	799.561			184.7	-9319.46	-7715.45	-6241.46	-4930.42	-3746.34	-2725.83	-1906.74	-1237.18	-713.501	-325.317	18.9209
184.75	-999.756	-786.133	-570.679	-383.911	-200.806	-25.0244	147.095	310.669	477.905	641.479	800.781			184.75	-9319.46	-7733.15	-6238.4	-4936.52	-3774.41	-2740.48	-1906.74	-1230.47	-733.032	-316.162	27.4658
184.8	-998.535	-784.302	-569.458	-380.249	-200.195	-21.9727	148.315	313.11	479.126	641.479	802.612			184.8	-9314.58	-7728.27	-6229.86	-4916.99	-3742.07	-2754.52	-1915.89	-1229.25	-723.267	-308.838	42.1143
184.85	-998.535	-786.743	-570.679	-383.301	-201.416	-23.1934	147.705	313.11	481.567	639.648	800.781			184.85	-9326.78	-7724.61	-6246.34	-4921.88	-3743.29	-2737.43	-1909.18	-1226.81	-720.825	-303.955	58.5938
184.9	-1000.98	-786.743	-571.289	-380.249	-202.026	-21.9727	145.874	313.721	477.905	638.428	797.729			184.9	-9328.61	-7747.19	-6245.73	-4928.59	-3760.38	-2744.14	-1907.96	-1245.12	-729.98	-321.655	40.8936
184.95	-997.925	-785.522	-570.679	-379.639	-198.975	-25.0244	144.653	312.5	478.516	640.259	800.781			184.95	-9301.15	-7756.96	-6253.05	-4918.21	-3735.96	-2730.1	-1909.18	-1242.07	-715.942	-324.097	37.8418
185	-998.535	-784.912	-570.068	-383.301	-200.806	-25.0244	148.926	309.448	479.126	640.259	798.95			185	-9288.33	-7730.71	-6254.27	-4943.85	-3725.59	-2739.87	-1903.08	-1232.91	-705.566	-334.473	37.8418
185.05	-999.756	-784.912	-570.679	-380.859	-200.195	-23.1934	145.874	311.89	479.126	640.869	803.833			185.05	-9283.45	-7724.61	-6254.88	-4914.55	-3765.26	-2750.24	-1918.95	-1239.01	-719.604	-350.952	17.7002
185.1	-996.704	-788.574	-570.068	-380.859	-201.416	-23.1934	144.653	312.5	477.905	640.259	797.729			185.1	-9293.21	-7714.84	-6265.87	-4907.23	-3750.61	-2747.19	-1922	-1231.69	-719.604	-327.759	24.4141
185.15	-999.756	-783.691	-571.899	-381.47	-201.416	-23.8037	147.095	311.279	476.074	639.648	801.392			185.15	-9267.58	-7750.24	-6238.4	-4924.32	-3754.27	-2743.53	-1903.69	-1234.13	-712.891	-325.928	41.5039
185.2	-998.535	-785.522	-570.679	-382.69	-200.195	-22.583	147.705	310.669	480.347	641.479	800.781			185.2	-9269.41	-7740.48	-6231.08	-4915.16	-3760.38	-2741.7	-1907.35	-1239.01	-723.877	-328.979	41.5039
185.25	-997.925	-784.302	-570.068	-382.69	-199.585	-25.0244	147.705	311.279	479.736	639.648	800.171			185.25	-9287.72	-7719.12	-6268.31	-4916.38	-3755.49	-2730.71	-1903.08	-1240.23	-743.408	-307.617	53.7109
185.3	-997.925	-785.522	-571.899	-379.639	-200.806	-23.8037	147.705	312.5	475.464	636.597	799.561			185.3	-9266.97	-7716.06	-6253.66	-4942.02	-3760.38	-2755.13	-1918.33	-1235.96	-717.773	-318.604	35.4004
185.35	-997.314	-784.912	-568.848	-382.08	-202.026	-25.0244	145.874	310.059	479.126	643.921	800.781			185.35	-9272.46	-7714.23	-6236.57	-4922.49	-3752.44	-2752.08	-1913.45	-1228.64	-708.008	-336.914	48.2178
185.4	-999.146	-783.691	-571.289	-380.859	-199.585	-23.8037	146.484	311.279	477.905	640.259	800.171			185.4	-9279.17	-7717.9	-6272.58	-4919.43	-3746.95	-2733.76	-1893.31	-1234.13	-718.994	-327.148	38.4521
185.45	-997.925	-786.743	-570.679	-380.249	-200.806	-23.1934	146.484	309.448	477.905	640.259	799.561			185.45	-9282.84	-7735.6	-6268.92	-4926.76	-3757.32	-2738.65	-1908.57	-1242.68	-723.267	-321.655	25.0244
185.5	-997.314	-785.522	-570.068	-380.249	-201.416	-21.3623	146.484	310.669	476.074	642.09	798.34			185.5	-9291.38	-7734.99	-6250.61	-4914.55	-3748.17	-2730.71	-1917.72	-1227.42	-713.501	-323.486	34.1797
185.55	-999.146	-784.912	-570.679	-383.301	-200.195	-24.4141	147.095	309.448	479.736	641.479	802.612			185.55	-9295.65	-7753.91	-6281.74	-4916.99	-3751.22	-2747.19	-1906.74	-1226.81	-715.332	-301.514	29.2969
185.6	-996.094	-786.743	-570.068	-382.69	-201.416	-23.8037	146.484	313.11	480.957	639.648	802.002			185.6	-9297.49	-7750.85	-6260.99	-4931.64	-3759.16	-2749.63	-1902.47	-1240.84	-729.98	-304.565	43.335
185.65	-999.146	-786.743	-572.51	-381.47	-202.026	-26.2451	146.484	312.5	479.736	639.038	798.95			185.65	-9282.84	-7732.54	-6242.68	-4922.49	-3743.9	-2735.6	-1904.3	-1231.69	-714.111	-337.524	37.8418
185.7	-1000.37	-783.691	-571.899	-380.859	-200.195	-23.8037	148.315	307.617	480.347	640.869	797.729			185.7	-9291.38	-7743.53	-6272.58	-4922.49	-3744.51	-2740.48	-1920.17	-1234.13	-718.994	-334.473	22.583
185.75	-997.925	-784.912	-569.458	-379.028	-202.637	-22.583	146.484	313.721	479.736	639.648	799.561			185.75	-9312.13	-7743.53	-6253.05	-4915.77	-3750.61	-2750.85	-1919.56	-1233.52	-724.487	-317.383	31.7383
185.8	-999.756	-786.133	-570.068	-382.08	-200.806	-24.4141	146.484	314.331	480.347	639.038	798.34			185.8	-9295.04	-7717.29	-6252.44	-4914.55	-3759.16	-2739.26	-1901.86	-1223.75	-720.825	-316.772	51.8799
185.85	-1000.37	-784.912	-571.899	-381.47	-202.026	-23.8037	148.315	310.669	482.788	640.259	798.95			185.85	-9305.42	-7741.09	-6276.86	-4916.38	-3762.21	-2743.53	-1906.74	-1244.51	-713.501	-316.772	40.2832
185.9	-999.146	-786.133	-570.679	-382.69	-200.806	-23.1934	144.653	312.5	479.736	640.869	800.171			185.9	-9284.06	-7741.09	-6247.56	-4918.21	-3748.17	-2730.71	-1904.91	-1245.12	-708.618	-308.838	30.5176
185.95	-999.146	-787.354	-570.068	-383.301	-200.195	-23.8037	145.874	311.89	476.685	638.428	799.561			185.95	-9250.49	-7757.57	-6252.44	-4926.15	-3754.88	-2736.21	-1897.58	-1234.74	-720.215	-323.486	13.4277
186	-997.925	-785.522	-570.679	-381.47	-200.195	-23.1934	151.978	311.89	477.905	640.259	798.95			186	-9296.88	-7781.98	-6271.97	-4934.69	-3753.66	-2744.75	-1906.13	-1221.92	-724.487	-336.914	17.0898
186.05	-999.756	-785.522	-572.51	-382.69	-201.416	-23.8037	145.874	312.5	479.736	641.479	801.392			186.05	-9296.88	-7753.91	-6259.16	-4922.49	-3742.68	-2763.67	-1903.08	-1238.4	-722.046	-313.11	26.2451
186.1	-999.146	-786.133	-573.12	-382.69	-199.585	-25.0244	149.536	311.279	477.905	640.869	798.95			186.1	-9277.34	-7751.46	-6270.75	-4920.04	-3751.83	-2747.8	-1906.74	-1224.98	-725.098	-329.59	7.32422
186.15	-999.146	-783.691	-571.289	-380.249	-202.637	-27.4658	147.705	311.89	479.126	640.869	800.171			186.15	-9303.59	-7747.8	-6260.99	-4898.07	-3746.95	-2738.65	-1920.17	-1211.55	-731.812	-310.669	9.15527
186.2	-998.535	-786.743	-568.848	-379.639	-199.585	-21.3623	147.095	314.331	477.905	639.038	800.781			186.2	-9306.64	-7755.13	-6259.16	-4926.15	-3745.12	-2741.7	-1902.47	-1229.25	-722.046	-319.214	12.8174
186.25	-997.314	-784.302	-572.51	-381.47	-201.416	-26.8555	147.705	311.89	477.295	638.428	800.781			186.25	-9289.55	-7760.01	-6259.16	-4922.49	-3747.56	-2747.19	-1909.18	-1246.95	-717.163	-323.486	-2.44141
186.3	-1000.37	-786.133	-572.51	-379.639	-198.975	-23.1934	144.653	311.89	480.347	640.869	799.561			186.3	-9302.98	-7780.15	-6244.51	-4912.72	-3778.08	-2733.15	-1893.31	-1235.96	-713.501	-321.655	18.3105
186.35	-997.925	-784.302	-569.458	-382.08	-203.857	-23.8037	145.874	310.669	478.516	639.648	798.95			186.35	-9296.88	-7773.44	-6262.82	-4919.43	-3760.99	-2726.44	-1898.19	-1219.48	-713.501	-328.979	0.610352
186.4	-997.925	-783.691	-569.458	-382.69	-202.637	-25.0244	150.146	313.11	475.464	642.09	800.781			186.4	-9304.81	-7765.5	-6256.71	-4926.76	-3744.51	-2740.48	-1900.02	-1233.52	-724.487	-305.786	-6.71387
186.45	-1002.2	-785.522	-570.679	-381.47	-193.481	-24.4141	148.315	312.5	476.074	640.869	798.34			186.45	-9304.2	-7760.62	-6257.32	-4917.6	-3748.17	-2739.26	-1906.74	-1230.47	-721.436	-310.669	-4.27246
186.5	-999.146	-787.354	-570.679	-380.859	-201.416	-23.1934	145.264	313.11	480.347	640.869	800.781			186.5	-9293.21	-7764.89	-6256.71	-4938.96	-3744.51	-2745.36	-1912.84	-1234.13	-714.111	-319.824	-15.2588
186.55	-999.146	-786.133	-573.12	-381.47	-200.195	-26.2451	147.095	311.279	479.126	641.479	798.95			186.55	-9290.77	-7749.02	-6253.05	-4922.49	-3733.52	-2738.04	-1906.74	-1235.96	-722.656	-308.838	-7.32422
186.6	-998.535	-786.133	-572.51	-385.132	-200.195	-22.583	146.484	311.89	478.516	640.869	801.392			186.6	-9285.28	-7731.93	-6246.95	-4907.23	-3738.4	-2747.8	-1906.13	-1233.52	-714.722	-296.631	-17.0898
186.65	-998.535	-785.522	-568.848	-380.249	-200.806	-22.583	147.705	310.669	477.905	640.869	801.392			186.65	-9279.17	-7763.67	-6234.74	-4916.38	-3752.44	-2734.99	-1905.52	-1248.17	-714.722	-296.631	2.44141
186.7	-999.756	-786.133	-570.068	-378.418	-201.416	-23.8037	147.095	311.279	477.295	641.479	798.95			186.7	-9295.65	-7756.35	-6235.96	-4910.28	-3751.83	-2747.8	-1896.97	-1251.83	-704.346	-305.786	1.2207
186.75	-998.535	-787.354	-570.068	-380.859	-201.416	-25.6348	147.095	312.5	476.074	640.259	802.002			186.75	-9297.49	-7743.53	-6228.03	-4907.23	-3744.51	-2738.65	-1910.4	-1242.07	-708.618	-316.162	-19.5312
186.8	-999.146	-782.471	-573.12	-380.249	-203.247	-23.1934	145.874	313.11	478.516	642.09	802.612			186.8	-9289.55	-7749.02	-6260.38	-4920.04	-3752.44	-2744.14	-1917.11	-1230.47	-728.76	-313.721	-1.2207
186.85	-997.925	-785.522	-573.12	-380.859	-197.144	-22.583	148.315	311.279	479.126	640.259	798.34			186.85	-9306.03	-7740.48	-6257.32	-4916.99	-3737.18	-2736.21	-1909.79	-1224.98	-706.177	-314.941	-18.3105
186.9	-999.146	-784.302	-565.796	-380.859	-200.806	-23.1934	147.095	311.279	476.685	641.479	801.392			186.9	-9307.25	-7741.7	-6249.39	-4924.32	-3739.62	-2734.99	-1929.93	-1229.86	-722.656	-310.669	-21.9727
186.95	-997.925	-784.912	-571.289	-380.249	-200.195	-23.8037	147.705	313.11	479.736	640.869	800.781			186.95	-9310.3	-7758.79	-6249.39	-4927.37	-3750.61	-2741.7	-1907.96	-1239.62	-731.201	-322.266	-9.15527
187	-1000.37	-786.743	-573.12	-383.911	-200.195	-25.6348	144.653	311.89	481.567	638.428	799.561			187	-9317.63	-7758.18	-6244.51	-4915.77	-3754.27	-2727.66	-1909.79	-1243.29	-713.501	-323.486	-16.4795
187.05	-997.925	-789.185	-570.068	-382.69	-198.364	-23.8037	147.095	311.89	479.126	641.479	797.729			187.05	-9308.47	-7746.58	-6246.95	-4918.82	-3748.78	-2728.88	-1917.11	-1233.52	-719.604	-319.824	-3.66211
187.1	-999.146	-787.354	-568.848	-381.47	-200.195	-24.4141	147.095	311.279	476.074	642.09	800.781			187.1	-9301.15	-7744.75	-6232.91	-4923.1	-3751.22	-2738.65	-1915.89	-1234.74	-714.111	-323.486	-18.3105
187.15	-999.146	-783.691	-568.237	-381.47	-201.416	-23.1934	147.705	313.11	477.905	639.038	800.171			187.15	-9285.89	-7757.57	-6243.9	-4926.76	-3734.13	-2730.1	-1922	-1218.87	-715.332	-317.993	-26.2451
187.2	-997.925	-787.964	-570.679	-381.47	-201.416	-24.4141	145.874	312.5	477.295	642.09	798.34			187.2	-9290.16	-7747.19	-6260.38	-4922.49	-3747.56	-2745.36	-1896.36	-1237.79	-725.708	-306.396	-23.1934
187.25	-996.704	-783.691	-572.51	-381.47	-198.364	-25.0244	147.705	312.5	479.736	640.869	800.781			187.25	-9288.33	-7759.4	-6265.87	-4904.79	-3757.93	-2744.75	-1898.19	-1235.35	-700.684	-302.734	-40.2832
187.3	-999.756	-783.081	-569.458	-381.47	-200.806	-24.4141	146.484	312.5	479.126	642.09	800.171			187.3	-9270.63	-7760.01	-6247.56	-4904.79	-3752.44	-2750.85	-1907.96	-1240.23	-718.384	-319.214	-25.6348
187.35	-1000.98	-784.912	-568.237	-383.301	-200.806	-24.4141	147.705	310.669	476.074	640.259	800.781			187.35	-9279.79	-7756.96	-6254.27	-4918.21	-3751.83	-2742.92	-1909.79	-1240.84	-718.994	-322.876	-23.1934
187.4	-996.094	-784.912	-571.899	-379.639	-202.637	-24.4141	147.705	313.11	479.736	640.259	800.781			187.4	-9291.99	-7751.46	-6248.17	-4921.26	-3730.47	-2733.15	-1915.89	-1231.69	-709.839	-306.396	-28.0762
187.45	-997.925	-786.133	-571.289	-380.249	-201.416	-24.4141	146.484	311.89	478.516	641.479	798.95			187.45	-9295.65	-7760.01	-6257.32	-4902.95	-3742.68	-2753.91	-1911.62	-1240.23	-728.76	-313.11	-9.15527
187.5	-997.314	-788.574	-569.458	-382.08	-198.364	-25.0244	145.874	313.11	478.516	639.648	797.729			187.5	-9309.08	-7744.75	-6256.1	-4908.45	-3751.22	-2756.35	-1911.62	-1236.57	-709.229	-335.083	-15.8691
187.55	-997.925	-784.302	-570.679	-382.69	-199.585	-21.3623	145.874	312.5	479.126	640.259	800.781			187.55	-9307.86	-7750.85	-6261.6	-4930.42	-3752.44	-2729.49	-1912.84	-1223.14	-708.618	-309.448	-32.959
187.6	-998.535	-784.912	-570.068	-382.69	-200.195	-23.1934	148.315	311.89	477.905	642.09	800.171			187.6	-9298.71	-7735.6	-6260.38	-4923.71	-3751.83	-2712.4	-1888.43	-1246.95	-716.553	-309.448	-11.5967
187.65	-997.925	-784.912	-571.289	-380.249	-202.637	-25.0244	147.705	311.89	477.295	637.817	798.95			187.65	-9287.11	-7738.04	-6256.71	-4927.98	-3737.79	-2752.69	-1896.97	-1228.64	-712.891	-322.876	-14.0381
187.7	-998.535	-787.354	-571.899	-381.47	-200.195	-24.4141	146.484	313.721	479.736	637.817	797.729			187.7	-9270.02	-7760.01	-6257.32	-4921.88	-3741.46	-2745.36	-1912.23	-1217.65	-722.656	-311.279	-10.9863
187.75	-999.756	-784.912	-571.899	-382.08	-198.364	-24.4141	150.146	313.11	477.905	640.259	798.95			187.75	-9306.64	-7732.54	-6249.39	-4907.84	-3741.46	-2722.78	-1902.47	-1239.01	-717.163	-299.683	-15.8691
187.8	-998.535	-783.691	-570.068	-381.47	-201.416	-24.4141	147.705	311.279	479.126	642.09	800.171			187.8	-9308.47	-7729.49	-6254.88	-4936.52	-3741.46	-2744.14	-1918.33	-1231.69	-714.722	-311.279	-6.10352
187.85	-998.535	-784.912	-568.848	-382.69	-200.806	-24.4141	147.705	312.5	477.905	639.038	800.171			187.85	-9284.67	-7736.21	-6259.16	-4913.33	-3751.83	-2749.02	-1918.33	-1223.75	-718.994	-329.59	4.88281
187.9	-999.146	-786.133	-570.068	-380.859	-199.585	-25.0244	147.095	311.89	476.685	640.259	800.781			187.9	-9297.49	-7725.83	-6249.39	-4916.38	-3751.22	-2734.99	-1901.86	-1243.29	-719.604	-316.772	-12.207
187.95	-999.146	-786.133	-570.679	-381.47	-200.806	-23.8037	146.484	312.5	477.905	642.09	800.171			187.95	-9286.5	-7735.6	-6247.56	-4924.93	-3748.78	-2735.6	-1914.06	-1229.25	-722.656	-307.617	-9.76562
188	-997.925	-784.912	-570.068	-380.859	-198.975	-23.8037	147.095	311.279	478.516	641.479	800.171			188	-9274.9	-7744.14	-6257.32	-4908.45	-3756.71	-2732.54	-1914.06	-1234.13	-711.06	-326.538	-10.376
188.05	-997.925	-786.743	-570.068	-381.47	-200.806	-25.0244	145.874	311.89	477.295	641.479	800.171			188.05	-9279.79	-7739.26	-6259.16	-4916.38	-3750.61	-2743.53	-1923.83	-1242.07	-700.073	-310.669	-21.3623
188.1	-1000.37	-784.302	-570.679	-382.08	-200.806	-22.583	149.536	310.669	474.243	641.479	800.171			188.1	-9281.01	-7735.6	-6270.14	-4921.88	-3740.84	-2738.04	-1907.96	-1231.08	-708.008	-317.383	-16.4795
188.15	-999.146	-786.133	-570.068	-381.47	-200.195	-25.0244	145.874	311.89	478.516	641.479	799.561			188.15	-9267.58	-7731.93	-6271.36	-4921.88	-3745.12	-2742.31	-1900.02	-1220.7	-712.28	-318.604	-20.1416
188.2	-1000.37	-785.522	-570.679	-382.69	-198.975	-25.6348	147.095	311.89	477.905	640.869	800.781			188.2	-9286.5	-7744.14	-6273.8	-4922.49	-3736.57	-2739.26	-1926.88	-1223.14	-727.539	-318.604	-4.27246
188.25	-997.925	-783.691	-567.017	-382.08	-200.195	-23.1934	148.926	312.5	477.905	640.869	800.781			188.25	-9287.72	-7740.48	-6256.1	-4912.11	-3736.57	-2736.82	-1903.08	-1239.62	-723.877	-317.383	-14.6484
188.3	-999.146	-785.522	-568.848	-382.69	-200.195	-21.9727	146.484	310.059	477.905	640.869	798.34			188.3	-9284.06	-7727.05	-6251.83	-4909.06	-3760.38	-2744.14	-1922	-1226.81	-715.942	-323.486	-27.4658
188.35	-1000.37	-786.133	-569.458	-382.69	-200.806	-24.4141	147.095	311.89	478.516	640.259	798.95			188.35	-9298.71	-7722.17	-6253.66	-4927.98	-3759.16	-2745.36	-1909.79	-1238.4	-714.722	-323.486	-37.8418
188.4	-997.314	-785.522	-570.679	-380.859	-201.416	-23.8037	145.874	313.721	478.516	640.259	798.95			188.4	-9307.86	-7716.06	-6252.44	-4920.65	-3757.32	-2741.7	-1894.53	-1235.35	-707.397	-325.317	-14.0381
188.45	-999.756	-786.743	-571.899	-381.47	-201.416	-23.8037	147.705	311.89	477.295	641.479	798.95			188.45	-9321.9	-7741.09	-6258.54	-4935.91	-3751.83	-2738.65	-1917.72	-1229.86	-715.332	-307.617	-9.15527
188.5	-999.146	-786.743	-568.848	-382.08	-199.585	-24.4141	145.264	313.11	477.905	639.038	801.392			188.5	-9310.3	-7727.66	-6254.88	-4913.94	-3741.46	-2725.83	-1898.8	-1227.42	-712.28	-311.279	10.376
188.55	-998.535	-786.133	-569.458	-380.249	-200.195	-24.4141	145.874	313.11	479.126	639.038	799.561			188.55	-9302.98	-7733.76	-6249.39	-4928.59	-3752.44	-2738.65	-1890.87	-1241.46	-720.825	-330.2	6.71387
188.6	-999.146	-784.302	-571.289	-382.69	-202.637	-25.0244	147.705	310.669	477.295	639.648	799.561			188.6	-9282.23	-7717.29	-6251.22	-4931.03	-3756.1	-2747.8	-1891.48	-1228.64	-716.553	-314.331	-15.8691
188.65	-999.146	-784.302	-570.679	-382.08	-201.416	-26.2451	146.484	312.5	475.464	640.869	800.781			188.65	-9295.65	-7724.61	-6256.1	-4907.84	-3750.61	-2726.44	-1915.89	-1234.13	-717.163	-331.421	-3.66211
188.7	-996.704	-784.912	-570.679	-382.08	-199.585	-24.4141	149.536	313.11	479.126	639.648	798.95			188.7	-9285.89	-7733.15	-6263.43	-4920.65	-3754.88	-2732.54	-1925.05	-1228.03	-704.956	-319.214	-4.27246
188.75	-997.925	-786.133	-570.679	-380.859	-201.416	-26.8555	146.484	313.11	478.516	641.479	799.561			188.75	-9273.07	-7711.79	-6255.49	-4911.5	-3743.29	-2738.04	-1890.26	-1239.62	-713.501	-307.617	-10.376
188.8	-997.925	-785.522	-571.289	-381.47	-202.026	-23.8037	147.095	313.721	477.295	640.869	803.833			188.8	-9284.06	-7736.82	-6257.93	-4918.21	-3746.34	-2746.58	-1900.63	-1239.62	-714.722	-307.617	-6.71387
188.85	-996.094	-784.302	-570.068	-382.69	-201.416	-23.8037	147.705	311.279	480.347	639.648	800.171			188.85	-9284.06	-7739.87	-6243.9	-4932.25	-3729.25	-2744.75	-1905.52	-1230.47	-703.125	-294.8	-23.1934
188.9	-998.535	-783.691	-572.51	-381.47	-200.806	-23.1934	146.484	310.059	477.295	640.259	798.95			188.9	-9279.17	-7714.84	-6250	-4906.01	-3735.96	-2720.95	-1892.09	-1251.22	-726.318	-291.138	-12.8174
188.95	-998.535	-786.743	-570.068	-382.08	-202.637	-23.1934	148.926	311.279	479.126	641.479	802.002			188.95	-9268.8	-7719.12	-6264.04	-4927.98	-3745.12	-2740.48	-1918.33	-1241.46	-731.201	-328.369	-3.66211
189	-998.535	-786.133	-568.848	-382.08	-202.026	-25.0244	148.315	312.5	479.736	643.311	800.781			189	-9261.47	-7709.96	-6260.99	-4924.32	-3740.23	-2737.43	-1919.56	-1219.48	-711.67	-301.514	-20.752
189.05	-998.535	-787.354	-571.289	-382.08	-200.195	-23.8037	146.484	313.11	480.347	640.869	798.95			189.05	-9249.27	-7708.13	-6271.36	-4927.98	-3742.07	-2734.99	-1903.08	-1230.47	-706.177	-294.189	-7.32422
189.1	-997.314	-786.133	-569.458	-383.301	-200.195	-25.6348	146.484	311.89	477.295	642.7	801.392			189.1	-9248.05	-7714.23	-6265.87	-4934.08	-3739.62	-2745.36	-1921.39	-1235.96	-721.436	-306.396	-3.05176
189.15	-998.535	-786.133	-569.458	-382.08	-199.585	-24.4141	145.874	313.11	477.905	643.311	800.171			189.15	-9243.77	-7716.67	-6243.29	-4909.06	-3748.17	-2731.93	-1920.78	-1234.74	-709.229	-313.721	-10.9863
189.2	-999.146	-784.912	-568.848	-382.69	-199.585	-24.4141	144.653	310.669	482.178	640.259	799.561			189.2	-9255.37	-7731.32	-6239.62	-4917.6	-3746.34	-2732.54	-1920.17	-1247.56	-719.604	-311.89	-6.71387
189.25	-997.925	-783.691	-570.679	-382.08	-202.026	-24.4141	144.653	312.5	479.126	640.869	800.781			189.25	-9256.59	-7722.17	-6242.07	-4927.37	-3752.44	-2736.82	-1917.11	-1239.01	-709.229	-317.993	-15.2588
189.3	-999.756	-786.133	-570.679	-382.08	-201.416	-25.6348	145.264	311.89	475.464	643.311	800.781			189.3	-9266.97	-7718.51	-6249.39	-4899.9	-3751.83	-2730.1	-1914.06	-1220.7	-722.046	-308.838	-9.15527
189.35	-999.146	-784.302	-569.458	-380.249	-200.806	-26.8555	145.874	311.89	482.178	640.869	800.781			189.35	-9260.86	-7725.22	-6254.88	-4920.04	-3738.4	-2744.75	-1914.06	-1228.03	-725.708	-303.345	-9.15527
189.4	-999.756	-783.691	-569.458	-383.301	-200.195	-25.0244	148.315	311.279	478.516	644.531	800.171			189.4	-9269.41	-7725.83	-6240.23	-4913.94	-3761.6	-2747.8	-1903.08	-1235.35	-720.825	-300.293	6.10352
189.45	-999.146	-787.354	-571.899	-380.249	-201.416	-24.4141	147.705	311.89	477.905	642.7	800.781			189.45	-9274.9	-7730.1	-6234.74	-4918.21	-3743.29	-2741.09	-1898.8	-1231.69	-722.656	-308.228	21.9727
189.5	-998.535	-787.964	-570.679	-381.47	-201.416	-26.2451	147.705	310.059	481.567	638.428	800.171			189.5	-9271.24	-7717.9	-6250.61	-4927.37	-3746.95	-2752.69	-1911.01	-1249.39	-698.853	-324.707	-5.49316
189.55	-998.535	-786.743	-570.068	-382.08	-202.637	-24.4141	145.264	313.721	479.126	643.311	798.34			189.55	-9289.55	-7717.9	-6244.51	-4907.23	-3735.35	-2745.97	-1907.35	-1231.08	-698.853	-304.565	4.88281
189.6	-999.756	-784.912	-569.458	-383.301	-203.857	-25.0244	148.315	313.721	477.295	642.09	798.95			189.6	-9291.38	-7716.67	-6262.82	-4923.71	-3742.68	-2732.54	-1925.66	-1222.53	-719.604	-319.214	-28.6865
189.65	-997.925	-786.743	-570.068	-382.69	-202.637	-24.4141	151.367	311.279	479.736	639.648	802.612			189.65	-9282.84	-7719.73	-6259.77	-4915.16	-3753.66	-2745.97	-1912.84	-1251.83	-722.046	-319.214	-40.8936
189.7	-997.925	-787.354	-571.899	-380.859	-199.585	-22.583	145.874	314.331	477.295	641.479	800.781			189.7	-9302.98	-7719.73	-6251.83	-4909.67	-3751.83	-2728.27	-1911.01	-1231.69	-723.877	-314.941	-25.6348
189.75	-999.756	-787.354	-568.848	-381.47	-200.195	-25.0244	148.315	313.721	479.126	640.259	801.392			189.75	-9291.99	-7710.57	-6264.04	-4918.82	-3751.83	-2730.71	-1912.23	-1228.03	-706.787	-306.396	-17.0898
189.8	-999.146	-784.302	-570.068	-382.69	-200.806	-25.0244	149.536	310.669	480.347	640.259	800.781			189.8	-9292.6	-7711.18	-6266.48	-4912.72	-3746.95	-2752.69	-1889.65	-1236.57	-722.656	-310.669	-25.6348
189.85	-998.535	-783.691	-571.289	-383.301	-200.806	-22.583	145.264	310.669	478.516	642.7	800.781			189.85	-9282.23	-7700.81	-6246.34	-4920.04	-3768.31	-2733.15	-1909.18	-1228.03	-715.942	-334.473	-20.1416
189.9	-999.756	-786.133	-568.848	-382.69	-199.585	-23.1934	147.095	309.448	480.347	643.921	800.171			189.9	-9257.81	-7714.23	-6250.61	-4902.95	-3754.88	-2737.43	-1918.33	-1244.51	-726.929	-338.745	-11.5967
189.95	-1001.59	-785.522	-568.237	-382.08	-200.806	-23.1934	147.705	312.5	479.736	642.09	798.95			189.95	-9253.54	-7696.53	-6254.88	-4907.84	-3742.07	-2754.52	-1912.84	-1239.01	-720.825	-311.89	-14.0381
190	-998.535	-787.354	-570.068	-380.859	-198.975	-22.583	146.484	313.11	479.736	640.259	800.171			190	-9252.93	-7709.35	-6251.83	-4916.38	-3755.49	-2727.05	-1918.95	-1231.08	-728.76	-307.617	-10.376
190.05	-997.314	-784.912	-571.899	-380.859	-197.754	-26.2451	147.705	311.89	478.516	640.869	800.781			190.05	-9265.14	-7742.92	-6260.38	-4910.89	-3738.4	-2734.99	-1904.91	-1247.56	-704.956	-322.876	-9.76562
190.1	-999.756	-787.354	-571.289	-382.08	-199.585	-22.583	148.315	311.279	477.295	643.311	800.171			190.1	-9280.4	-7736.21	-6250	-4910.89	-3751.83	-2741.09	-1917.72	-1221.92	-703.125	-328.979	-28.0762
190.15	-998.535	-787.354	-571.289	-379.639	-200.806	-21.9727	148.926	311.89	475.464	640.259	802.612			190.15	-9278.56	-7720.34	-6246.95	-4916.38	-3760.38	-2747.8	-1915.89	-1215.21	-728.149	-321.045	-36.6211
190.2	-998.535	-785.522	-571.899	-383.301	-200.195	-23.8037	147.705	311.279	478.516	641.479	806.274			190.2	-9290.77	-7714.23	-6262.82	-4924.32	-3737.18	-2761.84	-1909.18	-1233.52	-719.604	-303.345	-17.0898
190.25	-997.314	-785.522	-569.458	-382.69	-197.754	-23.8037	146.484	311.89	479.736	643.921	801.392			190.25	-9301.76	-7725.83	-6245.12	-4924.93	-3749.39	-2739.26	-1914.67	-1231.08	-720.215	-321.655	-12.8174
190.3	-997.314	-786.133	-570.679	-376.587	-199.585	-23.1934	148.315	313.11	478.516	642.7	795.288			190.3	-9287.72	-7709.96	-6237.79	-4913.33	-3764.65	-2742.92	-1917.11	-1235.35	-718.994	-324.097	-15.8691
190.35	-998.535	-786.743	-568.848	-382.69	-197.754	-24.4141	150.146	311.89	479.126	642.7	796.509			190.35	-9279.17	-7709.35	-6247.56	-4926.15	-3750.61	-2743.53	-1911.62	-1224.98	-723.877	-311.279	-1.83105
190.4	-997.314	-785.522	-568.848	-382.08	-200.806	-21.3623	147.705	312.5	480.347	645.752	801.392			190.4	-9280.4	-7719.12	-6254.27	-4910.89	-3762.82	-2736.82	-1915.89	-1242.07	-729.98	-322.266	-15.2588
190.45	-998.535	-786.743	-570.068	-379.028	-202.637	-23.1934	147.705	313.721	479.126	641.479	803.223			190.45	-9290.16	-7718.51	-6252.44	-4909.67	-3745.12	-2741.09	-1917.72	-1234.13	-706.177	-310.669	-20.1416
190.5	-999.146	-784.302	-570.679	-382.08	-199.585	-24.4141	146.484	313.721	480.347	638.428	802.002			190.5	-9291.38	-7731.32	-6243.29	-4912.11	-3737.18	-2736.82	-1924.44	-1223.75	-698.853	-299.683	-21.3623
190.55	-1000.37	-784.302	-567.017	-382.08	-198.975	-21.9727	146.484	311.89	479.736	638.428	802.612			190.55	-9302.37	-7746.58	-6240.84	-4920.65	-3742.68	-2738.04	-1912.84	-1220.09	-703.125	-315.552	-28.0762
190.6	-1000.37	-784.912	-570.679	-379.028	-198.364	-23.1934	148.926	309.448	482.178	641.479	800.781			190.6	-9299.32	-7741.7	-6256.1	-4918.82	-3740.23	-2750.85	-1902.47	-1237.79	-715.332	-319.214	-19.5312
190.65	-999.756	-784.912	-570.679	-382.08	-198.364	-23.8037	148.315	312.5	479.736	642.09	800.781			190.65	-9303.59	-7736.21	-6271.36	-4908.45	-3742.07	-2732.54	-1897.58	-1250	-718.994	-315.552	-19.5312
190.7	-999.756	-786.743	-565.796	-380.859	-201.416	-22.583	147.705	313.11	476.685	640.869	798.95			190.7	-9331.05	-7730.71	-6254.88	-4912.72	-3746.34	-2749.02	-1928.1	-1237.18	-725.098	-316.162	-21.9727
190.75	-997.314	-783.691	-571.899	-381.47	-200.195	-25.0244	149.536	312.5	478.516	642.7	800.781			190.75	-9337.77	-7714.84	-6242.68	-4933.47	-3750.61	-2749.63	-1906.74	-1235.35	-736.694	-316.162	-18.3105
190.8	-999.146	-783.691	-570.068	-383.301	-201.416	-24.4141	147.705	316.772	479.736	642.7	799.561			190.8	-9313.96	-7720.95	-6268.92	-4907.84	-3765.26	-2735.6	-1925.05	-1237.18	-710.449	-317.993	-11.5967
190.85	-997.314	-786.743	-567.627	-379.639	-202.637	-21.3623	147.705	314.331	477.295	640.259	802.002			190.85	-9299.32	-7720.95	-6254.88	-4915.16	-3764.65	-2745.36	-1913.45	-1215.21	-714.111	-302.734	-8.54492
190.9	-999.146	-785.522	-570.068	-380.859	-200.195	-23.8037	148.926	311.279	479.736	642.7	802.612			190.9	-9288.33	-7710.57	-6242.68	-4923.1	-3733.52	-2745.36	-1899.41	-1242.68	-708.618	-310.669	-13.4277
190.95	-997.314	-784.302	-568.848	-382.08	-200.806	-25.6348	147.095	311.279	480.347	641.479	799.561			190.95	-9271.85	-7739.26	-6248.78	-4903.56	-3748.78	-2749.63	-1911.62	-1238.4	-718.994	-330.811	-24.4141
191	-997.314	-783.081	-570.679	-378.418	-198.975	-25.0244	149.536	313.11	479.736	640.259	798.95			191	-9276.73	-7719.12	-6246.34	-4912.11	-3750	-2742.31	-1894.53	-1228.03	-717.773	-313.11	-26.2451
191.05	-997.314	-784.302	-570.679	-382.08	-199.585	-22.583	152.588	310.669	476.074	642.09	800.781			191.05	-9295.65	-7716.06	-6259.16	-4914.55	-3743.29	-2734.38	-1905.52	-1221.31	-708.008	-314.331	-11.5967
191.1	-997.925	-784.302	-570.068	-381.47	-201.416	-22.583	147.095	311.89	478.516	640.869	798.34			191.1	-9300.54	-7738.04	-6254.27	-4903.56	-3751.22	-2724.61	-1898.8	-1229.25	-718.994	-319.824	1.83105
191.15	-999.756	-786.743	-571.289	-380.859	-198.975	-23.1934	144.653	315.552	480.347	638.428	802.612			191.15	-9309.08	-7730.71	-6243.9	-4909.67	-3736.57	-2738.65	-1917.72	-1234.74	-714.722	-319.214	-20.1416
191.2	-995.483	-781.86	-571.899	-382.69	-198.975	-21.9727	145.264	313.721	480.347	639.038	800.781			191.2	-9310.3	-7709.35	-6277.47	-4912.72	-3754.88	-2741.09	-1916.5	-1228.64	-715.332	-320.435	-7.93457
191.25	-998.535	-787.354	-568.848	-382.08	-200.195	-19.5312	150.146	312.5	480.347	640.259	798.95			191.25	-9318.24	-7729.49	-6245.12	-4922.49	-3751.83	-2738.04	-1899.41	-1227.42	-711.67	-319.824	0
191.3	-998.535	-784.912	-569.458	-379.028	-197.754	-22.583	145.874	310.059	481.567	640.869	800.171			191.3	-9320.07	-7703.86	-6251.83	-4913.94	-3751.83	-2744.75	-1915.28	-1228.03	-704.956	-338.745	-14.6484
191.35	-997.314	-783.691	-570.068	-380.249	-200.806	-24.4141	149.536	312.5	479.126	639.648	798.95			191.35	-9296.88	-7713.62	-6271.36	-4920.65	-3756.71	-2730.1	-1904.3	-1231.08	-697.632	-323.486	-21.3623
191.4	-997.925	-785.522	-570.068	-380.249	-198.975	-23.1934	148.315	312.5	479.736	642.7	798.95			191.4	-9310.91	-7718.51	-6258.54	-4907.84	-3755.49	-2729.49	-1898.8	-1239.01	-704.956	-321.045	-30.5176
191.45	-997.314	-784.912	-569.458	-380.859	-197.144	-23.8037	147.705	311.279	480.957	639.648	802.002			191.45	-9301.15	-7716.06	-6259.16	-4924.32	-3750	-2753.91	-1904.3	-1239.62	-715.942	-325.317	-25.6348
191.5	-996.094	-784.302	-569.458	-380.249	-198.975	-25.6348	147.095	314.331	479.736	640.869	800.781			191.5	-9282.84	-7724	-6263.43	-4925.54	-3742.07	-2741.09	-1911.62	-1234.13	-707.397	-330.2	-4.88281
191.55	-996.094	-786.743	-571.289	-379.639	-200.806	-21.3623	147.705	313.721	479.736	639.648	798.95			191.55	-9301.76	-7716.06	-6251.22	-4921.88	-3742.07	-2739.87	-1923.83	-1243.29	-716.553	-323.486	4.88281
191.6	-997.314	-785.522	-569.458	-382.69	-203.247	-20.752	147.095	311.279	480.347	639.038	803.223			191.6	-9292.6	-7698.36	-6251.83	-4918.82	-3742.07	-2731.32	-1909.79	-1232.91	-710.449	-319.824	-3.66211
191.65	-997.314	-784.302	-568.848	-379.028	-200.195	-24.4141	148.926	312.5	478.516	640.259	798.34			191.65	-9281.01	-7706.91	-6251.83	-4914.55	-3725.59	-2740.48	-1913.45	-1236.57	-719.604	-322.876	-19.5312
191.7	-997.314	-784.912	-570.068	-375.366	-198.975	-24.4141	147.705	313.11	478.516	641.479	799.561			191.7	-9310.91	-7713.01	-6252.44	-4924.32	-3750.61	-2736.82	-1904.3	-1245.12	-731.201	-325.317	-20.752
191.75	-999.146	-783.691	-568.237	-379.028	-198.975	-22.583	148.315	310.669	477.905	639.648	801.392			191.75	-9308.47	-7722.17	-6279.3	-4925.54	-3747.56	-2745.97	-1906.74	-1242.07	-718.994	-320.435	-17.0898
191.8	-999.146	-783.081	-568.848	-384.521	-200.806	-23.8037	146.484	312.5	477.905	642.09	797.119			191.8	-9270.63	-7705.69	-6260.99	-4910.28	-3734.13	-2745.36	-1906.74	-1227.42	-723.267	-319.824	1.83105
191.85	-999.146	-783.691	-570.679	-384.521	-199.585	-22.583	145.264	311.89	479.736	641.479	800.781			191.85	-9282.23	-7684.33	-6259.77	-4918.21	-3745.12	-2739.87	-1915.89	-1237.18	-717.163	-323.486	0.610352
191.9	-997.314	-787.354	-567.017	-383.911	-203.857	-26.2451	147.705	313.11	480.957	640.869	800.781			191.9	-9280.4	-7697.75	-6247.56	-4902.34	-3743.9	-2725.83	-1909.18	-1232.3	-706.787	-316.772	12.8174
191.95	-997.925	-784.912	-566.406	-380.249	-200.195	-24.4141	149.536	312.5	476.685	642.09	801.392			191.95	-9280.4	-7687.99	-6243.29	-4931.03	-3750	-2736.21	-1910.4	-1239.01	-708.008	-329.59	-3.66211
192	-997.925	-784.302	-567.627	-381.47	-198.364	-23.1934	147.095	311.89	481.567	642.09	801.392			192	-9287.72	-7698.36	-6251.83	-4912.72	-3759.16	-2737.43	-1909.79	-1233.52	-706.787	-339.355	8.54492
192.05	-999.756	-784.912	-572.51	-379.028	-197.754	-23.8037	147.095	311.89	480.347	639.648	800.171			192.05	-9276.12	-7723.39	-6248.78	-4910.89	-3747.56	-2730.71	-1900.02	-1222.53	-717.163	-326.538	-4.27246
192.1	-998.535	-783.691	-571.899	-382.69	-199.585	-22.583	147.095	313.11	479.126	641.479	800.171			192.1	-9288.94	-7695.92	-6253.66	-4926.15	-3761.6	-2741.09	-1905.52	-1235.96	-719.604	-321.655	-21.9727
192.15	-999.756	-781.86	-570.068	-382.69	-198.975	-23.8037	147.705	310.059	481.567	640.869	800.781			192.15	-9276.12	-7695.31	-6248.17	-4909.67	-3761.6	-2736.82	-1905.52	-1224.98	-714.722	-293.579	1.83105
192.2	-999.756	-783.081	-569.458	-381.47	-200.195	-25.0244	145.264	313.11	477.905	641.479	799.561			192.2	-9285.28	-7720.95	-6254.88	-4912.72	-3751.22	-2731.93	-1905.52	-1226.81	-714.722	-308.838	-13.4277
192.25	-998.535	-787.964	-567.017	-380.249	-202.026	-22.583	149.536	311.89	479.736	642.09	801.392			192.25	-9267.58	-7705.69	-6268.31	-4927.37	-3739.62	-2753.3	-1903.69	-1232.91	-728.76	-332.031	-0.610352
192.3	-996.704	-787.964	-568.237	-378.418	-202.637	-23.1934	147.095	312.5	479.736	640.259	800.781			192.3	-9256.59	-7703.86	-6255.49	-4925.54	-3732.3	-2742.92	-1902.47	-1232.91	-710.449	-291.748	1.83105
192.35	-994.263	-785.522	-569.458	-380.859	-197.754	-25.0244	145.874	310.669	477.905	640.869	797.729			192.35	-9283.45	-7716.67	-6244.51	-4930.42	-3732.91	-2737.43	-1910.4	-1235.35	-731.201	-326.538	-5.49316
192.4	-995.483	-785.522	-570.068	-382.08	-199.585	-23.8037	149.536	312.5	480.957	641.479	801.392			192.4	-9274.9	-7707.52	-6256.1	-4919.43	-3748.78	-2749.02	-1915.89	-1248.17	-710.449	-327.148	10.9863
192.45	-994.873	-784.302	-568.237	-382.08	-201.416	-23.8037	149.536	312.5	480.347	642.09	801.392			192.45	-9288.94	-7700.81	-6243.9	-4904.17	-3746.34	-2739.26	-1901.86	-1236.57	-703.125	-313.11	-7.32422
192.5	-999.756	-783.691	-568.237	-380.859	-198.975	-23.1934	146.484	311.89	479.736	640.869	798.95			192.5	-9312.13	-7716.67	-6258.54	-4912.11	-3760.99	-2730.71	-1892.09	-1237.79	-734.863	-325.928	-8.54492
192.55	-1001.59	-783.081	-569.458	-382.69	-197.754	-25.6348	146.484	313.721	481.567	641.479	798.34			192.55	-9290.16	-7718.51	-6267.7	-4902.34	-3754.88	-2750.24	-1906.13	-1234.13	-715.942	-308.228	-6.10352
192.6	-996.704	-784.302	-570.068	-380.249	-200.195	-22.583	147.705	310.669	479.126	642.7	800.171			192.6	-9290.16	-7714.84	-6257.32	-4912.72	-3751.22	-2735.6	-1903.69	-1232.3	-713.501	-324.707	-35.4004
192.65	-999.146	-787.354	-571.289	-380.249	-199.585	-25.0244	147.705	310.059	480.347	641.479	800.781			192.65	-9302.37	-7716.06	-6264.04	-4895.02	-3745.12	-2742.31	-1917.11	-1228.03	-723.267	-333.862	-18.9209
192.7	-997.925	-784.302	-567.627	-380.859	-200.806	-24.4141	145.874	312.5	478.516	641.479	801.392			192.7	-9287.11	-7711.18	-6244.51	-4916.99	-3741.46	-2745.36	-1914.67	-1221.92	-710.449	-308.838	-12.8174
192.75	-996.094	-783.691	-569.458	-379.028	-200.195	-24.4141	148.315	313.11	478.516	641.479	800.171			192.75	-9285.89	-7711.79	-6244.51	-4909.67	-3751.83	-2739.26	-1911.62	-1238.4	-731.201	-319.824	-25.0244
192.8	-995.483	-785.522	-571.289	-380.859	-199.585	-21.3623	147.705	312.5	480.347	641.479	799.561			192.8	-9282.84	-7706.91	-6256.1	-4890.14	-3740.84	-2731.32	-1911.01	-1226.2	-715.942	-321.655	-18.9209
192.85	-996.704	-783.081	-567.627	-379.028	-197.144	-23.1934	147.705	311.89	482.178	641.479	797.729			192.85	-9280.4	-7693.48	-6246.34	-4915.16	-3742.68	-2736.82	-1887.21	-1223.75	-709.229	-325.317	-17.7002
192.9	-997.925	-783.691	-568.848	-381.47	-201.416	-24.4141	148.926	311.279	477.905	642.7	799.561			192.9	-9286.5	-7719.73	-6268.31	-4912.72	-3757.93	-2749.63	-1910.4	-1247.56	-715.332	-332.031	-26.8555
192.95	-999.756	-783.691	-568.237	-379.639	-199.585	-22.583	147.705	313.721	476.685	642.09	801.392			192.95	-9291.99	-7719.12	-6268.92	-4904.79	-3749.39	-2756.96	-1905.52	-1234.13	-704.956	-306.396	-33.5693
193	-997.314	-786.743	-568.848	-380.249	-202.637	-24.4141	146.484	313.11	479.126	640.869	800.171			193	-9305.42	-7716.67	-6257.32	-4921.88	-3746.95	-2744.14	-1898.8	-1235.96	-711.06	-322.266	-25.6348
193.05	-996.704	-786.133	-569.458	-382.69	-197.754	-25.0244	148.926	311.279	482.178	642.09	799.561			193.05	-9295.04	-7705.69	-6257.93	-4915.16	-3756.71	-2738.65	-1913.45	-1237.79	-714.111	-335.693	-20.752
193.1	-997.314	-783.691	-570.068	-380.249	-200.806	-23.1934	149.536	310.669	478.516	643.311	801.392			193.1	-9295.65	-7705.08	-6261.6	-4910.89	-3739.62	-2740.48	-1896.36	-1218.26	-723.267	-323.486	-34.79
193.15	-997.925	-784.912	-568.237	-379.639	-199.585	-22.583	148.926	313.721	479.126	640.869	800.781			193.15	-9302.37	-7712.4	-6259.77	-4915.16	-3743.29	-2733.15	-1907.96	-1254.27	-740.967	-328.979	-18.9209
193.2	-996.094	-783.081	-569.458	-379.639	-200.195	-23.1934	147.095	312.5	480.347	641.479	799.561			193.2	-9300.54	-7709.35	-6251.83	-4907.23	-3751.22	-2728.27	-1912.84	-1243.29	-717.163	-330.811	10.376
193.25	-998.535	-786.133	-569.458	-381.47	-200.195	-22.583	147.705	313.11	479.736	642.7	800.171			193.25	-9318.24	-7711.79	-6261.6	-4916.38	-3754.27	-2726.44	-1894.53	-1218.26	-723.877	-314.941	-33.5693
193.3	-999.146	-783.081	-569.458	-381.47	-201.416	-22.583	147.095	313.11	480.347	640.259	799.561			193.3	-9312.13	-7711.18	-6259.77	-4912.11	-3764.04	-2747.8	-1905.52	-1229.86	-717.773	-319.214	-21.9727
193.35	-996.704	-784.912	-568.237	-380.249	-198.975	-22.583	146.484	313.11	482.178	641.479	800.171			193.35	-9293.82	-7722.78	-6256.71	-4902.34	-3767.7	-2750.24	-1904.91	-1221.92	-709.839	-327.759	-14.6484
193.4	-998.535	-784.912	-571.289	-380.249	-200.195	-22.583	148.926	312.5	478.516	642.09	800.171			193.4	-9311.52	-7703.25	-6256.1	-4915.16	-3743.9	-2720.34	-1921.39	-1242.68	-725.098	-341.797	-36.6211
193.45	-998.535	-784.912	-568.848	-380.859	-200.806	-26.2451	148.926	312.5	478.516	639.648	800.781			193.45	-9304.81	-7713.62	-6251.22	-4910.28	-3742.07	-2745.36	-1916.5	-1241.46	-718.994	-319.214	-11.5967
193.5	-995.483	-787.354	-570.068	-380.859	-198.364	-25.6348	147.705	313.11	477.905	640.869	799.561			193.5	-9307.25	-7717.9	-6256.71	-4912.11	-3742.68	-2741.7	-1906.13	-1228.64	-722.656	-330.811	-12.207
193.55	-998.535	-783.081	-569.458	-381.47	-198.975	-24.4141	147.095	311.89	480.957	641.479	799.561			193.55	-9321.29	-7722.78	-6273.19	-4922.49	-3741.46	-2727.66	-1904.3	-1239.62	-714.722	-334.473	-3.66211
193.6	-998.535	-781.86	-568.237	-382.69	-200.806	-21.3623	150.146	311.89	479.736	640.869	800.171			193.6	-9307.86	-7710.57	-6268.31	-4932.25	-3746.95	-2730.71	-1900.02	-1240.84	-714.111	-312.5	15.2588
193.65	-997.925	-785.522	-571.289	-380.249	-197.754	-21.9727	145.874	312.5	478.516	640.869	800.781			193.65	-9320.07	-7713.62	-6267.7	-4901.73	-3745.12	-2744.75	-1902.47	-1237.18	-733.032	-332.031	-26.8555
193.7	-998.535	-783.691	-570.068	-380.249	-200.806	-21.9727	145.874	313.11	479.736	640.869	800.171			193.7	-9312.13	-7706.3	-6246.34	-4916.99	-3752.44	-2744.14	-1908.57	-1236.57	-723.877	-319.824	-15.8691
193.75	-996.704	-782.471	-568.848	-380.859	-202.026	-23.1934	148.315	313.11	479.126	641.479	798.34			193.75	-9321.29	-7702.64	-6228.64	-4932.86	-3756.1	-2733.15	-1904.91	-1229.25	-725.098	-302.734	-1.2207
193.8	-998.535	-783.691	-569.458	-379.639	-200.195	-23.8037	146.484	313.11	479.736	640.869	796.509			193.8	-9310.91	-7717.9	-6239.62	-4905.4	-3751.83	-2729.49	-1926.88	-1246.95	-737.915	-338.745	-30.5176
193.85	-996.094	-783.081	-568.848	-380.859	-197.754	-21.9727	147.095	310.669	480.347	640.259	799.561			193.85	-9293.21	-7720.95	-6281.74	-4910.89	-3752.44	-2735.6	-1910.4	-1239.62	-704.956	-325.317	-15.8691
193.9	-994.873	-783.691	-568.237	-380.249	-200.195	-21.9727	147.705	312.5	477.905	641.479	800.171			193.9	-9302.98	-7720.95	-6260.99	-4902.95	-3737.79	-2753.3	-1912.84	-1248.17	-715.942	-316.772	-25.0244
193.95	-999.756	-784.302	-568.848	-379.639	-198.364	-25.0244	147.095	313.721	478.516	640.259	800.781			193.95	-9285.28	-7736.21	-6235.35	-4905.4	-3743.9	-2759.4	-1918.95	-1245.73	-723.877	-324.707	-31.7383
194	-996.094	-784.912	-568.848	-379.028	-199.585	-23.1934	147.095	313.721	480.957	640.869	799.561			194	-9270.02	-7736.21	-6251.83	-4916.38	-3746.95	-2747.8	-1906.13	-1216.43	-711.06	-316.162	-22.583
194.05	-999.756	-784.912	-571.899	-383.911	-200.806	-23.1934	148.315	310.059	477.905	640.259	798.95			194.05	-9249.27	-7729.49	-6252.44	-4915.77	-3762.82	-2728.88	-1921.39	-1242.68	-723.877	-314.941	-10.376
194.1	-997.314	-783.691	-568.848	-379.639	-199.585	-23.8037	148.315	310.059	479.736	640.869	802.002			194.1	-9231.57	-7733.76	-6243.29	-4909.67	-3750	-2743.53	-1912.84	-1242.07	-721.436	-343.628	-13.4277
194.15	-998.535	-783.081	-567.017	-380.249	-199.585	-21.9727	147.705	312.5	477.905	641.479	800.781			194.15	-9251.1	-7747.19	-6253.05	-4913.94	-3746.95	-2745.97	-1905.52	-1215.82	-719.604	-322.876	-19.5312
194.2	-998.535	-784.912	-570.068	-380.249	-198.975	-22.583	147.095	312.5	479.126	640.869	798.95			194.2	-9262.7	-7738.65	-6245.12	-4923.71	-3762.82	-2730.1	-1934.2	-1258.54	-733.032	-327.759	-26.8555
194.25	-997.314	-783.081	-569.458	-379.639	-200.806	-24.4141	148.926	311.89	480.957	640.259	799.561			194.25	-9271.24	-7726.44	-6252.44	-4918.21	-3763.43	-2733.15	-1901.86	-1236.57	-714.111	-336.304	-23.8037
194.3	-999.146	-784.302	-569.458	-380.249	-200.806	-22.583	147.095	314.331	479.736	642.09	797.729			194.3	-9270.02	-7728.27	-6256.71	-4904.79	-3755.49	-2734.99	-1907.35	-1226.2	-726.318	-332.642	-20.1416
194.35	-997.314	-784.302	-568.848	-382.08	-198.364	-22.583	147.705	311.279	479.736	640.869	799.561			194.35	-9273.07	-7726.44	-6265.26	-4899.29	-3750	-2740.48	-1934.81	-1245.73	-739.136	-328.369	-29.9072
194.4	-997.925	-784.302	-567.017	-380.249	-201.416	-23.8037	146.484	313.11	479.126	640.869	803.833			194.4	-9286.5	-7744.75	-6257.32	-4905.4	-3753.05	-2741.7	-1894.53	-1223.75	-706.787	-339.966	-19.5312
194.45	-997.925	-782.471	-570.679	-380.859	-200.195	-26.2451	147.095	313.721	477.905	643.311	799.561			194.45	-9285.28	-7724.61	-6244.51	-4938.96	-3755.49	-2755.74	-1903.69	-1229.25	-717.773	-327.148	-19.5312
194.5	-996.094	-783.691	-567.627	-382.08	-197.144	-25.0244	147.095	311.279	479.736	642.09	800.171			194.5	-9284.06	-7712.4	-6255.49	-4937.13	-3746.95	-2750.85	-1912.23	-1235.35	-731.201	-320.435	-34.79
194.55	-998.535	-784.912	-568.237	-382.08	-200.806	-22.583	146.484	309.448	479.736	640.869	802.612			194.55	-9274.29	-7724	-6240.84	-4909.67	-3748.17	-2732.54	-1890.87	-1212.77	-715.332	-322.876	-30.5176
194.6	-997.925	-784.912	-569.458	-379.028	-200.806	-21.9727	147.095	313.11	478.516	642.7	800.781			194.6	-9275.51	-7733.15	-6236.57	-4923.1	-3756.1	-2743.53	-1906.74	-1241.46	-719.604	-321.655	-32.3486
194.65	-997.925	-784.912	-570.068	-380.249	-199.585	-24.4141	150.146	311.279	479.736	639.648	798.95			194.65	-9264.53	-7733.76	-6246.95	-4931.03	-3748.78	-2748.41	-1912.84	-1251.83	-715.942	-324.097	-11.5967
194.7	-998.535	-785.522	-571.289	-382.08	-199.585	-22.583	145.874	313.721	478.516	641.479	798.34			194.7	-9287.11	-7724.61	-6259.16	-4906.62	-3750	-2727.05	-1906.13	-1226.81	-714.111	-323.486	4.27246
194.75	-996.704	-785.522	-567.627	-383.911	-199.585	-25.0244	148.926	312.5	477.905	640.869	803.223			194.75	-9296.26	-7734.99	-6262.21	-4904.79	-3760.38	-2747.8	-1923.22	-1246.95	-729.98	-332.642	-19.5312
194.8	-998.535	-781.86	-569.458	-379.639	-200.195	-23.1934	148.315	313.11	480.957	639.648	800.781			194.8	-9284.67	-7758.79	-6250.61	-4916.99	-3744.51	-2739.87	-1908.57	-1239.62	-701.294	-322.266	-7.93457
194.85	-996.704	-782.471	-569.458	-380.859	-200.806	-22.583	147.095	314.331	478.516	640.869	800.171			194.85	-9298.71	-7745.97	-6248.17	-4923.71	-3752.44	-2735.6	-1910.4	-1235.35	-700.073	-322.266	1.83105
194.9	-998.535	-783.691	-567.627	-380.249	-198.975	-23.1934	147.705	313.11	479.126	641.479	801.392			194.9	-9274.29	-7718.51	-6260.99	-4909.67	-3739.01	-2744.75	-1918.95	-1236.57	-724.487	-325.317	-1.2207
194.95	-997.314	-783.081	-570.068	-381.47	-198.364	-25.6348	149.536	313.11	480.957	640.869	798.95			194.95	-9290.16	-7702.03	-6257.32	-4914.55	-3723.75	-2728.88	-1908.57	-1234.13	-716.553	-300.293	-1.83105
195	-998.535	-785.522	-568.848	-382.69	-201.416	-21.9727	148.315	312.5	479.736	640.869	799.561			195	-9308.47	-7706.91	-6264.65	-4926.76	-3759.77	-2741.09	-1904.91	-1245.12	-715.942	-313.721	-21.9727
195.05	-997.925	-785.522	-568.848	-380.859	-198.975	-24.4141	148.926	311.279	478.516	640.259	802.002			195.05	-9310.91	-7739.87	-6278.69	-4910.28	-3757.93	-2741.09	-1911.01	-1244.51	-721.436	-333.252	-18.9209
195.1	-994.263	-783.691	-569.458	-380.249	-198.975	-22.583	147.095	313.721	479.126	642.09	803.833			195.1	-9328	-7734.99	-6266.48	-4915.16	-3735.96	-2742.92	-1904.3	-1231.08	-737.305	-327.759	-14.6484
195.15	-996.094	-784.912	-569.458	-379.028	-199.585	-25.0244	147.095	311.89	482.178	639.648	796.509			195.15	-9321.29	-7715.45	-6256.71	-4919.43	-3757.93	-2736.82	-1906.74	-1235.35	-729.98	-326.538	-33.5693
195.2	-1001.59	-781.86	-568.848	-380.859	-200.195	-22.583	148.315	311.89	479.126	641.479	799.561			195.2	-9320.07	-7737.43	-6262.21	-4908.45	-3740.23	-2737.43	-1921.39	-1235.35	-704.346	-327.148	-29.2969
195.25	-996.704	-783.691	-570.679	-381.47	-199.585	-25.0244	149.536	311.279	479.126	643.311	801.392			195.25	-9311.52	-7742.92	-6272.58	-4926.76	-3749.39	-2736.21	-1916.5	-1247.56	-720.215	-324.707	-17.0898
195.3	-997.314	-786.133	-569.458	-380.859	-198.975	-23.8037	147.095	314.331	479.736	643.921	799.561			195.3	-9321.29	-7742.92	-6249.39	-4913.33	-3760.99	-2743.53	-1923.22	-1253.05	-734.863	-311.279	-26.2451
195.35	-997.925	-782.471	-568.848	-380.859	-200.195	-20.752	147.095	313.721	479.736	637.207	798.95			195.35	-9323.12	-7736.21	-6253.05	-4920.65	-3741.46	-2745.36	-1914.06	-1242.07	-713.501	-322.876	-29.2969
195.4	-996.704	-786.133	-567.627	-382.08	-198.975	-23.1934	149.536	314.331	476.685	640.869	800.171			195.4	-9312.13	-7722.17	-6272.58	-4935.3	-3762.82	-2751.46	-1918.33	-1241.46	-720.825	-325.928	-26.8555
195.45	-997.314	-783.691	-567.627	-380.249	-200.195	-25.6348	146.484	311.89	479.736	641.479	802.002			195.45	-9309.69	-7717.9	-6259.16	-4913.33	-3755.49	-2742.31	-1918.95	-1231.08	-721.436	-307.007	8.54492
195.5	-999.146	-784.302	-568.848	-382.08	-199.585	-24.4141	149.536	311.89	482.178	641.479	802.612			195.5	-9294.43	-7742.31	-6272.58	-4916.38	-3743.9	-2727.05	-1916.5	-1220.09	-712.891	-322.876	22.583
195.55	-997.925	-784.912	-570.068	-381.47	-198.364	-23.1934	147.095	314.331	477.295	639.648	798.34			195.55	-9290.16	-7746.58	-6265.87	-4916.38	-3762.82	-2743.53	-1911.01	-1240.23	-725.708	-316.772	-4.88281
195.6	-997.314	-783.081	-570.679	-380.249	-198.364	-23.1934	147.095	311.89	478.516	640.869	800.781			195.6	-9298.1	-7725.22	-6253.05	-4915.16	-3755.49	-2747.8	-1919.56	-1252.44	-701.294	-325.928	4.27246
195.65	-996.094	-783.691	-568.237	-380.859	-199.585	-21.9727	148.315	312.5	484.009	643.311	799.561			195.65	-9285.28	-7752.69	-6281.13	-4916.38	-3741.46	-2749.02	-1922.61	-1232.91	-713.501	-322.266	-14.0381
195.7	-997.925	-785.522	-568.848	-383.911	-200.195	-23.1934	148.315	314.941	477.905	643.311	800.781			195.7	-9290.77	-7728.88	-6270.75	-4917.6	-3753.66	-2751.46	-1907.35	-1239.62	-729.37	-314.941	-21.9727
195.75	-998.535	-783.081	-569.458	-380.859	-198.975	-25.0244	148.926	311.279	478.516	639.038	800.171			195.75	-9284.67	-7716.06	-6252.44	-4916.38	-3750.61	-2750.24	-1882.93	-1246.95	-725.098	-311.279	-37.8418
195.8	-996.704	-787.354	-570.068	-380.249	-198.975	-23.1934	148.315	309.448	479.126	639.648	796.509			195.8	-9284.06	-7739.26	-6280.52	-4926.76	-3756.71	-2736.82	-1897.58	-1239.62	-719.604	-339.355	-30.5176
195.85	-997.314	-784.912	-568.848	-381.47	-200.195	-23.1934	145.874	311.89	479.736	642.09	797.729			195.85	-9276.12	-7728.88	-6259.77	-4911.5	-3746.95	-2735.6	-1911.62	-1231.69	-722.656	-318.604	-25.6348
195.9	-998.535	-783.691	-566.406	-382.69	-200.806	-24.4141	150.757	310.059	478.516	640.869	800.781			195.9	-9273.07	-7724.61	-6248.17	-4909.06	-3738.4	-2750.24	-1912.23	-1234.74	-705.566	-324.707	-36.0107
195.95	-998.535	-783.691	-567.627	-377.808	-200.195	-21.9727	150.146	313.721	478.516	641.479	798.34			195.95	-9287.11	-7738.65	-6258.54	-4915.77	-3762.21	-2761.23	-1917.11	-1253.05	-710.449	-325.928	-17.0898
196	-996.704	-785.522	-569.458	-379.639	-199.585	-23.1934	142.822	311.89	480.347	639.038	802.002			196	-9272.46	-7716.67	-6271.36	-4904.79	-3754.27	-2737.43	-1917.72	-1232.3	-718.994	-324.097	-37.2314
196.05	-997.925	-784.912	-570.679	-380.859	-198.975	-22.583	144.043	313.721	481.567	639.648	799.561			196.05	-9262.7	-7719.73	-6275.63	-4920.04	-3755.49	-2724.61	-1904.3	-1231.08	-720.825	-321.045	-25.6348
196.1	-997.925	-782.471	-570.679	-380.249	-200.195	-23.1934	146.484	314.941	480.347	640.869	798.95			196.1	-9279.17	-7730.71	-6264.04	-4922.49	-3767.09	-2736.21	-1915.28	-1251.22	-718.384	-306.396	-25.0244
196.15	-997.925	-784.912	-568.237	-383.301	-198.975	-18.9209	150.146	310.669	480.347	641.479	801.392			196.15	-9266.97	-7712.4	-6265.26	-4920.04	-3738.4	-2731.93	-1919.56	-1243.29	-723.877	-305.176	-40.2832
196.2	-997.925	-784.302	-568.237	-382.08	-199.585	-27.4658	147.705	310.669	477.905	642.09	798.34			196.2	-9245.61	-7720.34	-6263.43	-4935.91	-3762.21	-2745.97	-1912.23	-1235.96	-706.177	-334.473	-26.2451
196.25	-998.535	-784.912	-570.068	-380.859	-200.195	-24.4141	149.536	314.941	479.736	637.817	800.171			196.25	-9273.68	-7720.34	-6263.43	-4931.03	-3734.74	-2752.08	-1905.52	-1244.51	-713.501	-324.097	-28.0762
196.3	-997.314	-783.691	-568.848	-381.47	-199.585	-20.1416	148.315	314.331	481.567	639.648	798.34			196.3	-9273.07	-7719.12	-6270.75	-4896.24	-3723.75	-2740.48	-1914.67	-1233.52	-739.136	-305.786	-29.9072
196.35	-994.873	-784.302	-571.289	-380.859	-197.144	-22.583	149.536	310.669	480.347	641.479	798.95			196.35	-9284.67	-7724.61	-6261.6	-4934.08	-3766.48	-2740.48	-1936.65	-1239.62	-718.384	-325.317	-19.5312
196.4	-997.314	-784.302	-568.848	-382.08	-198.364	-22.583	147.095	311.279	477.905	641.479	802.002			196.4	-9307.25	-7714.84	-6248.17	-4921.26	-3755.49	-2738.04	-1929.32	-1241.46	-721.436	-328.979	-44.5557
196.45	-999.756	-782.471	-569.458	-380.249	-203.857	-22.583	148.315	314.941	479.736	639.648	800.781			196.45	-9295.04	-7713.01	-6251.22	-4933.47	-3748.78	-2753.91	-1906.13	-1231.69	-729.98	-310.059	-49.4385
196.5	-996.704	-786.133	-570.068	-380.249	-198.364	-24.4141	146.484	314.331	478.516	639.038	800.171			196.5	-9299.93	-7727.66	-6255.49	-4924.32	-3758.54	-2743.53	-1910.4	-1234.13	-712.28	-337.524	-48.2178
196.55	-998.535	-784.912	-570.679	-380.249	-198.364	-22.583	148.315	312.5	479.736	640.869	797.729			196.55	-9301.15	-7713.62	-6253.05	-4910.89	-3757.93	-2739.26	-1894.53	-1241.46	-729.98	-330.811	-53.1006
196.6	-998.535	-784.302	-571.289	-377.808	-200.806	-25.6348	148.315	311.279	479.736	641.479	800.781			196.6	-9271.85	-7713.01	-6270.75	-4928.59	-3759.16	-2753.3	-1921.39	-1251.22	-707.397	-334.473	-40.8936
196.65	-1000.37	-786.743	-569.458	-384.521	-199.585	-23.8037	148.315	313.721	477.905	640.869	798.95			196.65	-9263.92	-7711.18	-6270.14	-4921.88	-3753.66	-2751.46	-1920.78	-1235.96	-707.397	-325.928	-43.9453
196.7	-999.146	-784.912	-569.458	-380.859	-200.806	-21.9727	147.095	314.331	478.516	640.259	801.392			196.7	-9279.79	-7720.34	-6261.6	-4908.45	-3742.07	-2730.1	-1910.4	-1237.79	-719.604	-308.228	-47.6074
196.75	-996.704	-785.522	-568.848	-380.249	-198.364	-23.8037	148.315	313.11	479.126	640.259	802.612			196.75	-9289.55	-7717.9	-6266.48	-4919.43	-3751.83	-2734.99	-1894.53	-1238.4	-704.346	-320.435	-18.9209
196.8	-996.704	-783.081	-567.627	-381.47	-197.754	-25.0244	147.705	314.331	482.178	641.479	801.392			196.8	-9293.21	-7726.44	-6248.17	-4933.47	-3756.71	-2741.09	-1918.33	-1228.64	-726.318	-322.876	-25.0244
196.85	-998.535	-781.25	-565.796	-380.249	-201.416	-21.9727	147.705	310.669	480.347	641.479	801.392			196.85	-9287.11	-7715.45	-6263.43	-4907.23	-3749.39	-2729.49	-1914.67	-1242.68	-731.201	-323.486	-27.4658
196.9	-1000.37	-786.133	-573.73	-380.859	-198.975	-25.0244	148.315	311.279	478.516	641.479	800.781			196.9	-9286.5	-7727.66	-6259.16	-4923.1	-3753.05	-2750.24	-1906.74	-1251.22	-715.332	-320.435	-21.9727
196.95	-1000.37	-783.081	-568.237	-380.859	-198.975	-24.4141	146.484	314.331	479.736	640.259	801.392			196.95	-9296.26	-7741.09	-6260.99	-4926.15	-3750	-2749.63	-1898.8	-1242.68	-729.98	-317.383	-28.0762
197	-997.314	-783.691	-570.068	-379.639	-199.585	-23.8037	147.095	313.11	478.516	640.259	799.561			197	-9288.94	-7746.58	-6265.26	-4930.42	-3744.51	-2749.02	-1898.19	-1228.03	-712.891	-330.2	-12.8174
197.05	-994.263	-782.471	-571.899	-380.249	-198.975	-23.8037	147.095	310.669	479.736	643.311	798.95			197.05	-9296.26	-7717.9	-6278.08	-4929.2	-3755.49	-2743.53	-1911.62	-1220.09	-704.346	-339.355	-18.9209
197.1	-999.756	-780.64	-569.458	-383.301	-200.195	-23.8037	148.315	311.89	480.957	641.479	799.561			197.1	-9297.49	-7729.49	-6278.08	-4907.23	-3753.66	-2739.87	-1903.69	-1246.34	-715.332	-340.576	-41.5039
197.15	-997.314	-788.574	-567.627	-380.859	-200.195	-23.8037	147.095	311.279	478.516	641.479	801.392			197.15	-9298.71	-7718.51	-6269.53	-4925.54	-3752.44	-2742.92	-1903.08	-1243.9	-711.67	-317.383	-22.583
197.2	-996.094	-784.302	-569.458	-383.301	-200.195	-23.1934	147.705	312.5	479.736	640.869	799.561			197.2	-9302.37	-7726.44	-6266.48	-4921.26	-3745.73	-2725.22	-1920.78	-1248.78	-714.722	-310.059	-28.0762
197.25	-995.483	-782.471	-567.017	-382.08	-198.975	-22.583	148.926	313.11	480.347	642.09	798.95			197.25	-9279.79	-7728.88	-6259.16	-4916.99	-3745.12	-2740.48	-1908.57	-1235.96	-720.215	-307.617	-22.583
197.3	-996.704	-785.522	-570.679	-379.639	-198.364	-22.583	148.315	313.11	480.347	639.648	800.781			197.3	-9297.49	-7724.61	-6257.32	-4929.2	-3741.46	-2756.96	-1923.22	-1232.3	-702.515	-330.2	-30.5176
197.35	-993.042	-784.302	-570.068	-382.69	-200.195	-23.1934	147.705	311.89	480.957	642.7	800.781			197.35	-9306.64	-7731.93	-6271.36	-4926.76	-3747.56	-2733.76	-1912.23	-1248.17	-720.215	-335.693	-40.2832
197.4	-1000.98	-783.691	-567.627	-380.249	-201.416	-21.9727	147.095	311.89	478.516	639.648	799.561			197.4	-9290.77	-7749.02	-6257.32	-4916.38	-3764.65	-2739.26	-1915.28	-1240.23	-720.825	-319.214	-15.8691
197.45	-997.925	-783.691	-569.458	-379.639	-200.806	-23.8037	148.315	313.721	480.347	640.259	801.392			197.45	-9298.71	-7738.04	-6264.65	-4913.94	-3747.56	-2738.04	-1902.47	-1236.57	-731.201	-316.162	-32.3486
197.5	-998.535	-781.86	-570.068	-380.249	-199.585	-23.8037	147.095	313.11	478.516	642.09	800.171			197.5	-9293.21	-7728.88	-6250	-4927.37	-3746.34	-2730.71	-1917.11	-1233.52	-730.591	-325.317	-26.8555
197.55	-999.146	-787.354	-568.848	-380.249	-198.364	-25.0244	147.705	311.89	480.347	641.479	801.392			197.55	-9271.85	-7720.95	-6273.19	-4930.42	-3753.66	-2746.58	-1917.11	-1231.69	-725.098	-329.59	-30.5176
197.6	-997.314	-784.912	-569.458	-378.418	-198.364	-22.583	148.315	311.89	478.516	642.09	799.561			197.6	-9266.97	-7723.39	-6266.48	-4925.54	-3747.56	-2735.6	-1914.67	-1245.73	-712.28	-321.655	-20.1416
197.65	-996.704	-784.912	-568.237	-380.249	-199.585	-23.8037	147.095	314.941	478.516	642.09	800.171			197.65	-9274.29	-7722.17	-6262.21	-4913.94	-3748.17	-2750.85	-1906.74	-1239.01	-711.06	-327.759	-40.2832
197.7	-997.314	-784.302	-570.068	-380.249	-198.975	-25.0244	145.874	313.721	479.736	639.038	801.392			197.7	-9288.33	-7741.7	-6250	-4924.93	-3744.51	-2731.93	-1921.39	-1236.57	-699.463	-343.018	-22.583
197.75	-995.483	-784.302	-568.237	-380.859	-199.585	-23.8037	148.926	314.331	480.347	641.479	800.171			197.75	-9263.31	-7742.92	-6269.53	-4926.76	-3745.12	-2747.8	-1906.74	-1232.91	-697.632	-335.083	-15.8691
197.8	-997.925	-785.522	-570.068	-382.08	-200.195	-23.8037	146.484	314.331	480.347	640.259	800.171			197.8	-9268.19	-7737.43	-6268.92	-4921.88	-3750	-2755.13	-1893.92	-1228.64	-725.098	-308.228	-24.4141
197.85	-999.756	-784.302	-569.458	-379.639	-199.585	-24.4141	147.095	310.059	480.957	641.479	799.561			197.85	-9272.46	-7741.09	-6264.65	-4945.68	-3746.95	-2737.43	-1909.79	-1248.17	-725.098	-319.824	-23.1934
197.9	-996.704	-784.912	-568.848	-380.859	-201.416	-23.1934	148.926	313.11	480.347	641.479	800.171			197.9	-9283.45	-7736.82	-6257.32	-4913.33	-3753.05	-2736.82	-1920.78	-1232.91	-715.942	-314.331	-32.3486
197.95	-997.314	-783.691	-570.068	-382.08	-199.585	-24.4141	148.926	313.721	478.516	640.259	800.171			197.95	-9287.72	-7725.83	-6250	-4918.82	-3751.22	-2755.13	-1920.17	-1247.56	-717.163	-321.655	-28.0762
198	-997.314	-783.691	-567.627	-380.859	-199.585	-23.8037	148.926	311.89	480.957	637.817	800.171			198	-9276.12	-7730.71	-6273.8	-4923.1	-3747.56	-2745.97	-1911.62	-1245.12	-718.384	-335.083	-29.2969
198.05	-997.925	-785.522	-568.237	-381.47	-199.585	-23.8037	146.484	312.5	479.126	640.869	801.392			198.05	-9294.43	-7720.34	-6270.75	-4906.62	-3740.23	-2742.92	-1903.69	-1234.13	-714.722	-325.928	-24.4141
198.1	-997.314	-783.691	-568.237	-380.249	-200.806	-21.9727	146.484	313.11	479.126	640.869	801.392			198.1	-9290.77	-7730.1	-6250.61	-4924.32	-3751.22	-2738.65	-1913.45	-1231.69	-717.773	-325.928	-23.8037
198.15	-994.873	-783.081	-568.237	-380.859	-198.364	-23.8037	148.315	313.11	481.567	640.259	801.392			198.15	-9294.43	-7722.78	-6245.12	-4906.62	-3751.83	-2731.32	-1914.67	-1231.08	-718.994	-333.862	-28.0762
198.2	-998.535	-784.302	-569.458	-382.08	-198.975	-20.752	147.705	314.941	477.905	642.09	798.34			198.2	-9322.51	-7722.78	-6259.77	-4923.71	-3757.93	-2747.8	-1907.96	-1250.61	-714.722	-333.252	-31.1279
198.25	-998.535	-783.691	-568.848	-382.08	-200.195	-22.583	148.926	311.89	479.736	640.259	802.002			198.25	-9316.41	-7716.67	-6284.18	-4920.65	-3758.54	-2752.08	-1915.89	-1250.61	-715.332	-331.421	-29.9072
198.3	-996.704	-784.912	-567.627	-380.859	-199.585	-25.0244	148.315	316.162	481.567	641.479	802.612			198.3	-9290.77	-7709.35	-6280.52	-4906.01	-3748.17	-2756.35	-1912.23	-1242.07	-713.501	-314.941	-24.4141
198.35	-997.925	-783.081	-569.458	-380.859	-199.585	-23.1934	145.874	314.331	481.567	640.869	799.561			198.35	-9293.82	-7735.6	-6263.43	-4927.98	-3754.27	-2746.58	-1904.91	-1242.68	-719.604	-333.862	-37.2314
198.4	-996.704	-781.86	-570.068	-380.249	-200.195	-23.8037	147.705	310.059	478.516	640.259	800.171			198.4	-9287.72	-7730.1	-6264.04	-4927.98	-3759.77	-2734.38	-1915.89	-1240.23	-728.149	-328.979	-26.8555
198.45	-998.535	-784.302	-568.848	-380.859	-199.585	-23.1934	148.315	311.279	479.126	643.921	800.781			198.45	-9265.75	-7727.66	-6282.35	-4924.32	-3745.12	-2749.63	-1904.3	-1241.46	-722.046	-311.89	-27.4658
198.5	-999.146	-785.522	-568.848	-380.859	-199.585	-21.9727	147.095	313.721	478.516	642.7	803.223			198.5	-9276.12	-7735.6	-6268.31	-4916.99	-3737.79	-2751.46	-1917.72	-1244.51	-706.787	-313.11	-33.5693
198.55	-996.094	-785.522	-567.017	-381.47	-201.416	-21.9727	147.705	310.059	480.957	640.259	800.171			198.55	-9271.24	-7722.78	-6265.87	-4921.88	-3750	-2733.76	-1931.76	-1232.91	-711.06	-341.797	-18.9209
198.6	-997.925	-784.912	-570.679	-381.47	-200.806	-23.1934	147.095	312.5	477.295	642.7	800.171			198.6	-9282.84	-7730.71	-6252.44	-4915.77	-3757.93	-2745.36	-1906.13	-1243.29	-718.384	-338.135	-20.752
198.65	-996.094	-783.081	-568.848	-379.639	-200.195	-24.4141	147.705	311.279	480.347	640.869	800.781			198.65	-9290.16	-7716.67	-6251.83	-4916.99	-3767.7	-2745.36	-1923.83	-1246.95	-723.877	-330.811	-24.4141
198.7	-996.704	-783.691	-568.848	-380.859	-197.754	-23.8037	147.095	313.11	481.567	640.869	796.509			198.7	-9296.26	-7714.23	-6260.38	-4919.43	-3757.93	-2749.63	-1905.52	-1228.64	-718.994	-333.252	-39.6729
198.75	-998.535	-784.302	-567.627	-382.08	-198.364	-21.3623	147.705	313.11	479.736	640.259	801.392			198.75	-9321.29	-7722.17	-6257.32	-4915.16	-3751.22	-2750.24	-1915.89	-1224.37	-705.566	-308.228	-44.5557
198.8	-996.704	-783.691	-566.406	-380.249	-199.585	-23.1934	148.926	311.279	478.516	641.479	800.171			198.8	-9324.34	-7706.3	-6260.38	-4915.77	-3756.71	-2722.78	-1909.18	-1239.01	-733.032	-329.59	-10.9863
198.85	-996.094	-783.081	-568.848	-379.028	-198.364	-23.1934	147.705	313.11	480.347	640.869	795.898			198.85	-9308.47	-7717.29	-6262.82	-4918.82	-3748.78	-2743.53	-1922	-1245.73	-732.422	-329.59	-20.1416
198.9	-997.314	-784.302	-568.237	-382.08	-197.754	-23.1934	146.484	313.721	480.957	640.869	801.392			198.9	-9301.15	-7714.23	-6248.17	-4924.93	-3754.27	-2742.92	-1926.27	-1249.39	-706.787	-320.435	-39.0625
198.95	-997.314	-784.912	-566.406	-379.028	-200.806	-23.1934	149.536	312.5	477.905	640.869	798.95			198.95	-9313.96	-7712.4	-6253.05	-4929.2	-3748.78	-2745.97	-1917.11	-1251.22	-711.06	-310.669	-24.4141
199	-999.756	-786.133	-570.068	-378.418	-199.585	-25.6348	147.095	314.941	478.516	639.038	797.119			199	-9324.34	-7711.18	-6264.65	-4923.1	-3746.34	-2755.74	-1912.23	-1248.17	-702.515	-310.059	-30.5176
199.05	-995.483	-783.691	-570.679	-382.69	-199.585	-23.1934	145.874	309.448	480.957	637.817	802.002			199.05	-9335.94	-7714.23	-6261.6	-4927.98	-3751.22	-2746.58	-1913.45	-1243.9	-718.994	-313.11	-43.335
199.1	-996.704	-783.081	-568.237	-379.028	-198.975	-23.1934	150.146	311.89	477.905	640.259	795.898			199.1	-9318.24	-7712.4	-6271.97	-4918.21	-3748.17	-2758.79	-1905.52	-1250.61	-721.436	-334.473	-14.6484
199.15	-999.146	-783.691	-567.017	-380.249	-199.585	-25.6348	148.315	311.279	479.736	640.869	799.561			199.15	-9315.8	-7711.18	-6260.99	-4923.1	-3753.66	-2727.66	-1918.33	-1242.07	-709.839	-312.5	-23.8037
199.2	-996.094	-783.081	-567.627	-379.639	-200.806	-24.4141	147.705	311.279	479.126	638.428	803.223			199.2	-9323.12	-7710.57	-6265.87	-4930.42	-3772.58	-2738.65	-1915.28	-1255.49	-737.305	-306.396	-18.9209
199.25	-996.704	-783.691	-566.406	-379.028	-199.585	-25.0244	148.315	313.721	476.074	643.311	798.95			199.25	-9302.98	-7719.73	-6264.04	-4912.11	-3757.93	-2735.6	-1909.79	-1240.84	-731.201	-325.317	-10.376
199.3	-996.094	-786.133	-568.848	-380.859	-198.364	-23.8037	147.705	312.5	479.126	641.479	798.34			199.3	-9285.28	-7708.13	-6253.66	-4916.38	-3739.62	-2742.31	-1907.96	-1230.47	-720.215	-321.045	-24.4141
199.35	-995.483	-783.081	-568.237	-379.028	-198.975	-21.3623	147.705	310.059	479.736	640.259	800.171			199.35	-9285.28	-7709.96	-6252.44	-4924.93	-3745.12	-2741.09	-1927.49	-1254.88	-736.084	-310.059	-13.4277
199.4	-996.704	-784.912	-568.237	-381.47	-199.585	-20.752	147.095	313.721	477.295	643.311	798.34			199.4	-9313.35	-7703.25	-6252.44	-4921.26	-3749.39	-2755.13	-1919.56	-1240.84	-708.008	-322.266	-23.1934
199.45	-1000.37	-783.691	-566.406	-380.859	-201.416	-22.583	148.315	310.059	479.126	640.869	798.95			199.45	-9303.59	-7704.47	-6256.1	-4915.77	-3750	-2744.14	-1919.56	-1246.95	-721.436	-325.317	-33.5693
199.5	-1000.37	-786.133	-568.848	-378.418	-200.806	-23.1934	147.705	311.89	477.295	639.648	798.95			199.5	-9292.6	-7696.53	-6266.48	-4921.26	-3753.05	-2741.7	-1923.83	-1264.04	-725.708	-320.435	-27.4658
199.55	-998.535	-784.302	-570.068	-380.859	-196.533	-21.9727	143.433	313.721	479.126	639.648	798.95			199.55	-9318.85	-7716.67	-6277.47	-4926.76	-3743.29	-2740.48	-1900.02	-1235.96	-701.904	-328.979	-47.6074
199.6	-997.925	-782.471	-568.237	-380.249	-198.975	-24.4141	147.705	311.279	479.736	639.038	801.392			199.6	-9304.2	-7711.18	-6271.97	-4916.99	-3759.77	-2739.26	-1911.62	-1265.87	-723.267	-325.317	-14.6484
199.65	-997.925	-783.081	-568.848	-380.859	-197.144	-25.6348	149.536	311.89	479.126	641.479	798.95			199.65	-9315.8	-7715.45	-6268.92	-4934.08	-3746.34	-2753.91	-1934.2	-1250	-707.397	-313.11	-27.4658
199.7	-996.704	-784.302	-568.848	-380.859	-198.364	-22.583	144.043	311.89	479.126	640.869	801.392			199.7	-9335.94	-7702.64	-6265.87	-4934.08	-3734.13	-2761.23	-1903.08	-1226.2	-717.773	-325.317	-40.2832
199.75	-996.704	-785.522	-567.627	-378.418	-198.975	-25.6348	147.705	310.669	480.347	640.259	797.729			199.75	-9315.8	-7725.22	-6268.31	-4922.49	-3766.48	-2747.19	-1916.5	-1241.46	-743.408	-331.421	-28.6865
199.8	-997.314	-785.522	-569.458	-380.859	-199.585	-23.8037	146.484	313.11	477.905	640.869	797.729			199.8	-9326.17	-7727.05	-6267.7	-4918.82	-3742.07	-2733.76	-1911.01	-1245.12	-720.825	-335.693	-40.8936
199.85	-996.704	-783.691	-568.237	-380.249	-200.195	-23.8037	147.095	311.279	480.347	641.479	800.171			199.85	-9330.44	-7702.64	-6254.88	-4918.21	-3751.22	-2731.32	-1902.47	-1229.25	-722.656	-303.345	-39.6729
199.9	-999.146	-783.081	-569.458	-379.028	-199.585	-25.6348	148.926	308.838	479.736	639.648	800.171			199.9	-9324.34	-7712.4	-6266.48	-4923.1	-3756.71	-2747.8	-1925.05	-1260.38	-718.994	-328.369	-19.5312
199.95	-997.314	-785.522	-568.237	-379.028	-202.026	-24.4141	147.095	313.11	477.905	641.479	799.561			199.95	-9302.98	-7706.3	-6259.77	-4923.71	-3747.56	-2747.8	-1903.08	-1248.78	-705.566	-330.811	-39.6729
200	-998.535	-783.691	-567.627	-379.028	-200.806	-23.1934	147.705	312.5	480.347	637.817	800.781			200	-9287.11	-7709.96	-6273.19	-4914.55	-3765.87	-2737.43	-1914.67	-1240.84	-722.046	-332.031	-37.2314
200.05	-998.535	-782.471	-568.848	-381.47	-197.144	-25.6348	147.095	311.279	480.957	640.869	798.34			200.05	-9279.17	-7713.01	-6266.48	-4929.2	-3740.84	-2741.09	-1940.92	-1241.46	-721.436	-333.862	-53.7109
200.1	-996.704	-782.471	-568.848	-382.08	-200.806	-21.3623	145.874	311.89	478.516	640.869	798.95			200.1	-9268.19	-7705.08	-6255.49	-4922.49	-3727.42	-2739.87	-1903.08	-1251.83	-728.149	-305.176	-40.8936
200.15	-998.535	-786.743	-567.017	-381.47	-200.195	-25.0244	148.926	310.669	479.736	639.648	797.729			200.15	-9226.07	-7715.45	-6275.63	-4931.64	-3756.71	-2742.92	-1914.06	-1257.32	-709.229	-310.059	-31.1279
200.2	-998.535	-786.743	-567.627	-382.08	-200.195	-26.2451	147.705	310.669	477.905	638.428	796.509			200.2	-9248.05	-7722.78	-6257.32	-4931.64	-3752.44	-2749.63	-1904.91	-1248.78	-714.111	-332.031	-37.8418
200.25	-997.314	-782.471	-568.237	-380.859	-202.637	-21.9727	144.653	311.89	477.905	640.259	798.95			200.25	-9249.27	-7725.22	-6246.34	-4913.33	-3747.56	-2731.32	-1908.57	-1246.34	-722.656	-322.876	-39.6729
200.3	-997.314	-783.691	-570.068	-381.47	-198.364	-26.8555	148.315	311.279	480.347	640.869	802.612			200.3	-9246.83	-7720.95	-6248.17	-4918.82	-3773.19	-2733.15	-1917.72	-1247.56	-717.163	-338.135	-37.8418
200.35	-996.094	-781.86	-568.237	-383.301	-199.585	-23.8037	147.705	312.5	479.126	638.428	798.95			200.35	-9259.03	-7723.39	-6255.49	-4935.3	-3739.01	-2737.43	-1919.56	-1246.34	-725.098	-310.669	-53.1006
200.4	-997.925	-783.081	-567.017	-382.08	-201.416	-21.3623	147.705	310.669	478.516	636.597	798.95			200.4	-9252.32	-7732.54	-6268.92	-4914.55	-3732.3	-2730.1	-1912.84	-1241.46	-718.384	-335.693	-20.1416
200.45	-997.314	-784.912	-568.848	-380.249	-200.806	-25.0244	146.484	311.89	480.347	639.038	800.171			200.45	-9253.54	-7736.82	-6257.93	-4921.88	-3755.49	-2739.87	-1923.83	-1240.23	-712.28	-335.083	-15.8691
200.5	-995.483	-783.691	-567.627	-381.47	-198.975	-23.8037	147.095	313.721	479.126	643.311	797.729			200.5	-9241.94	-7739.87	-6249.39	-4942.02	-3737.18	-2752.08	-1900.63	-1243.29	-715.332	-340.576	-22.583
200.55	-996.704	-784.302	-570.068	-380.249	-198.975	-25.0244	147.095	310.059	477.905	643.921	797.119			200.55	-9237.67	-7744.14	-6278.69	-4928.59	-3764.04	-2736.21	-1911.62	-1255.49	-723.877	-333.862	-12.207
200.6	-996.704	-782.471	-571.289	-383.911	-200.806	-24.4141	147.705	311.89	474.854	639.038	800.781			200.6	-9246.22	-7736.82	-6239.62	-4927.98	-3746.34	-2725.83	-1922	-1261.6	-710.449	-322.266	-14.0381
200.65	-997.314	-784.302	-568.848	-383.301	-202.026	-23.1934	144.043	313.721	474.243	639.648	800.171			200.65	-9253.54	-7724.61	-6242.68	-4916.99	-3747.56	-2752.08	-1895.14	-1250	-721.436	-314.941	-15.8691
200.7	-996.094	-785.522	-571.289	-380.249	-200.195	-23.8037	147.095	310.059	482.788	639.648	797.729			200.7	-9270.63	-7740.48	-6275.02	-4909.67	-3766.48	-2744.75	-1917.72	-1239.01	-733.643	-325.317	-18.3105
200.75	-997.314	-782.471	-570.068	-383.301	-200.195	-23.8037	145.874	310.059	480.957	637.207	798.34			200.75	-9271.85	-7725.22	-6259.16	-4915.16	-3754.27	-2734.99	-1917.72	-1228.64	-730.591	-317.993	-28.0762
200.8	-998.535	-786.743	-567.017	-382.08	-200.806	-22.583	147.095	311.279	479.126	640.869	800.171			200.8	-9271.85	-7736.21	-6273.8	-4911.5	-3753.66	-2739.26	-1904.91	-1245.12	-726.929	-316.772	-16.4795
200.85	-996.704	-783.081	-570.068	-379.639	-199.585	-25.0244	147.705	309.448	480.347	640.869	799.561			200.85	-9290.77	-7716.67	-6255.49	-4928.59	-3742.07	-2745.97	-1918.95	-1258.54	-715.942	-326.538	-8.54492
200.9	-998.535	-783.081	-570.068	-382.69	-200.806	-23.1934	145.874	316.162	477.295	641.479	798.34			200.9	-9318.24	-7706.3	-6248.17	-4927.98	-3750.61	-2750.85	-1901.86	-1243.9	-723.877	-308.228	-15.8691
200.95	-999.756	-786.743	-567.627	-379.639	-200.195	-25.0244	144.653	311.279	477.295	639.648	798.95			200.95	-9316.41	-7734.38	-6282.96	-4923.71	-3741.46	-2723.39	-1906.13	-1248.17	-707.397	-310.669	-17.0898
201	-995.483	-785.522	-570.068	-382.08	-199.585	-25.0244	145.874	310.059	479.126	639.648	799.561			201	-9328	-7706.91	-6255.49	-4914.55	-3759.16	-2742.92	-1904.3	-1243.29	-720.215	-297.852	-21.3623
201.05	-996.704	-783.081	-568.848	-382.69	-201.416	-23.1934	144.043	312.5	478.516	638.428	800.171			201.05	-9323.12	-7689.82	-6238.4	-4912.11	-3750	-2749.02	-1916.5	-1250	-734.253	-288.696	-26.2451
201.1	-999.146	-785.522	-566.406	-381.47	-202.637	-23.1934	149.536	310.669	478.516	640.259	800.171			201.1	-9302.98	-7725.22	-6266.48	-4906.01	-3751.83	-2739.26	-1918.95	-1243.29	-723.267	-295.41	-17.0898
201.15	-994.873	-784.302	-571.289	-381.47	-199.585	-25.6348	150.146	310.669	478.516	639.648	800.171			201.15	-9309.69	-7716.67	-6263.43	-4918.21	-3756.71	-2744.14	-1904.91	-1243.9	-714.111	-290.527	-18.3105
201.2	-999.146	-782.471	-568.848	-380.859	-199.585	-26.2451	148.926	312.5	482.178	642.09	798.34			201.2	-9293.82	-7717.29	-6272.58	-4925.54	-3738.4	-2735.6	-1906.13	-1256.1	-733.032	-300.293	-17.7002
201.25	-996.704	-785.522	-568.848	-380.859	-200.195	-29.2969	148.926	311.89	478.516	640.259	800.781			201.25	-9306.03	-7725.22	-6267.7	-4919.43	-3751.22	-2738.65	-1925.05	-1263.43	-724.487	-309.448	-20.752
201.3	-996.094	-783.691	-568.848	-380.859	-201.416	-23.8037	147.095	310.669	477.905	640.259	799.561			201.3	-9321.29	-7708.13	-6255.49	-4935.91	-3746.34	-2745.36	-1908.57	-1249.39	-720.215	-330.811	-27.4658
201.35	-1002.2	-785.522	-570.068	-380.249	-202.026	-20.752	143.433	311.279	480.957	640.869	798.34			201.35	-9296.26	-7731.93	-6263.43	-4924.93	-3747.56	-2730.1	-1900.63	-1258.54	-732.422	-321.045	-30.5176
201.4	-998.535	-784.912	-569.458	-381.47	-201.416	-23.1934	146.484	312.5	479.736	640.259	801.392			201.4	-9307.86	-7714.23	-6248.17	-4926.76	-3759.16	-2730.71	-1915.89	-1248.78	-731.812	-328.979	-40.2832
201.45	-996.704	-784.302	-569.458	-380.859	-202.637	-26.2451	147.705	311.279	479.736	639.648	797.729			201.45	-9307.86	-7701.42	-6246.95	-4901.73	-3757.93	-2741.09	-1916.5	-1243.9	-720.215	-325.928	-34.1797
201.5	-997.314	-786.743	-570.068	-381.47	-200.806	-26.2451	147.095	310.669	478.516	640.259	799.561			201.5	-9269.41	-7727.05	-6275.63	-4903.56	-3750.61	-2741.7	-1922	-1231.69	-719.604	-325.928	-38.4521
201.55	-997.925	-786.743	-571.899	-383.301	-200.195	-25.0244	145.874	310.669	477.905	639.038	799.561			201.55	-9302.98	-7719.73	-6245.73	-4934.69	-3745.73	-2744.75	-1921.39	-1230.47	-714.722	-332.031	-49.4385
201.6	-997.925	-783.081	-567.627	-382.69	-200.195	-25.0244	145.874	311.89	478.516	640.259	798.34			201.6	-9319.46	-7716.67	-6251.83	-4929.81	-3744.51	-2755.74	-1912.84	-1248.78	-712.891	-308.838	-32.959
201.65	-997.925	-784.302	-568.237	-382.69	-198.975	-26.2451	147.705	312.5	480.347	642.09	800.781			201.65	-9295.04	-7734.38	-6262.21	-4927.98	-3748.17	-2750.24	-1912.23	-1253.66	-716.553	-317.993	-26.2451
201.7	-997.314	-783.081	-570.068	-383.911	-199.585	-21.3623	147.705	311.89	477.905	640.259	798.95			201.7	-9315.19	-7719.12	-6248.17	-4925.54	-3760.38	-2739.26	-1904.3	-1258.54	-720.825	-322.266	-14.0381
201.75	-997.925	-783.691	-570.068	-381.47	-199.585	-23.8037	146.484	310.059	479.126	642.7	797.729			201.75	-9294.43	-7724.61	-6265.26	-4915.77	-3756.1	-2734.99	-1907.96	-1248.17	-720.825	-318.604	-27.4658
201.8	-999.146	-786.743	-571.289	-379.028	-203.857	-26.2451	148.926	311.89	479.736	637.817	797.119			201.8	-9290.16	-7735.6	-6265.87	-4935.3	-3744.51	-2749.63	-1931.15	-1230.47	-706.787	-326.538	-45.7764
201.85	-996.704	-785.522	-570.068	-379.639	-201.416	-23.8037	146.484	310.669	479.736	642.09	796.509			201.85	-9310.91	-7701.42	-6259.16	-4931.64	-3745.12	-2736.82	-1914.67	-1242.68	-711.67	-325.928	-29.9072
201.9	-997.925	-784.302	-573.73	-380.249	-199.585	-25.6348	147.095	311.279	480.957	640.869	799.561			201.9	-9319.46	-7731.93	-6256.1	-4932.25	-3748.78	-2725.22	-1917.11	-1260.38	-712.28	-306.396	-22.583
201.95	-997.925	-784.912	-571.289	-380.249	-199.585	-24.4141	148.926	311.279	480.957	639.648	797.119			201.95	-9321.9	-7745.36	-6248.78	-4916.99	-3751.83	-2762.45	-1917.11	-1263.43	-727.539	-311.89	-44.5557
202	-997.925	-784.912	-569.458	-382.08	-200.806	-22.583	146.484	311.279	479.126	640.869	800.781			202	-9307.86	-7709.35	-6248.17	-4931.03	-3771.36	-2753.3	-1926.27	-1246.95	-730.591	-329.59	-40.2832
202.05	-997.314	-784.302	-565.186	-383.911	-201.416	-23.8037	144.043	310.669	479.126	639.648	800.171			202.05	-9304.81	-7724.61	-6254.27	-4924.32	-3759.16	-2746.58	-1913.45	-1250.61	-718.384	-343.018	-39.6729
202.1	-998.535	-786.133	-567.627	-380.249	-200.806	-23.1934	148.315	313.11	479.736	641.479	797.119			202.1	-9329.83	-7716.06	-6260.38	-4916.99	-3744.51	-2750.24	-1909.79	-1245.73	-714.722	-332.031	-22.583
202.15	-996.704	-787.354	-570.068	-379.639	-200.806	-25.6348	145.874	310.669	477.905	640.259	798.95			202.15	-9314.58	-7722.78	-6260.99	-4917.6	-3748.17	-2738.04	-1908.57	-1246.34	-729.37	-333.862	-17.7002
202.2	-997.925	-787.964	-569.458	-383.301	-198.975	-23.8037	148.926	309.448	479.736	642.09	798.95			202.2	-9309.69	-7724	-6251.83	-4929.81	-3762.21	-2735.6	-1889.04	-1240.84	-716.553	-333.252	-29.9072
202.25	-999.756	-785.522	-572.51	-380.249	-199.585	-23.8037	147.705	310.059	477.295	638.428	799.561			202.25	-9343.87	-7717.9	-6257.32	-4930.42	-3748.17	-2752.69	-1915.28	-1262.21	-690.308	-311.279	-36.0107
202.3	-997.925	-781.86	-569.458	-382.08	-200.195	-25.6348	146.484	312.5	476.685	639.648	797.729			202.3	-9311.52	-7722.78	-6268.92	-4927.37	-3748.17	-2749.02	-1914.67	-1250	-720.215	-308.838	-12.8174
202.35	-999.146	-781.86	-567.017	-382.08	-199.585	-26.2451	145.264	311.89	480.347	639.038	798.95			202.35	-9329.22	-7728.88	-6263.43	-4921.88	-3757.93	-2745.36	-1920.17	-1231.08	-723.877	-310.669	-23.1934
202.4	-999.146	-784.912	-568.237	-381.47	-200.195	-22.583	145.264	311.279	482.178	640.869	797.119			202.4	-9321.9	-7721.56	-6265.87	-4907.84	-3749.39	-2745.36	-1923.22	-1239.01	-707.397	-338.135	-31.7383
202.45	-999.756	-785.522	-568.237	-382.69	-201.416	-24.4141	145.874	311.279	476.685	641.479	798.95			202.45	-9290.16	-7729.49	-6271.36	-4916.38	-3745.73	-2743.53	-1917.11	-1249.39	-718.994	-322.266	-31.7383
202.5	-996.704	-787.354	-570.679	-380.859	-201.416	-24.4141	146.484	311.279	478.516	639.038	799.561			202.5	-9276.73	-7716.67	-6270.14	-4921.26	-3759.16	-2748.41	-1912.23	-1234.74	-712.891	-322.266	-50.6592
202.55	-995.483	-787.354	-570.679	-380.859	-201.416	-25.0244	148.315	314.941	478.516	640.869	797.119			202.55	-9290.16	-7734.99	-6262.21	-4929.81	-3734.13	-2734.99	-1903.69	-1246.34	-704.346	-321.045	-30.5176
202.6	-998.535	-785.522	-571.899	-383.301	-198.975	-21.9727	147.095	311.89	479.736	639.038	799.561			202.6	-9299.32	-7722.17	-6263.43	-4929.81	-3760.99	-2744.14	-1901.86	-1255.49	-708.618	-324.707	-23.8037
202.65	-995.483	-784.302	-568.237	-382.69	-201.416	-24.4141	147.705	313.721	478.516	639.038	798.95			202.65	-9300.54	-7720.95	-6265.26	-4930.42	-3768.31	-2756.35	-1922	-1243.29	-720.215	-324.707	-7.32422
202.7	-998.535	-784.912	-569.458	-382.69	-200.195	-21.9727	147.705	311.279	480.347	640.869	800.171			202.7	-9307.25	-7727.66	-6270.14	-4936.52	-3748.78	-2741.09	-1917.72	-1247.56	-729.37	-325.317	-11.5967
202.75	-1000.98	-784.912	-568.237	-382.69	-202.637	-22.583	148.926	311.279	478.516	637.817	799.561			202.75	-9315.19	-7716.67	-6264.65	-4916.99	-3747.56	-2734.38	-1903.08	-1251.83	-722.046	-344.238	-32.959
202.8	-998.535	-784.302	-567.627	-379.639	-200.195	-25.6348	147.095	312.5	477.905	639.648	800.171			202.8	-9326.78	-7731.93	-6264.65	-4913.33	-3740.84	-2753.91	-1900.02	-1257.32	-722.046	-340.576	-26.2451
202.85	-997.925	-786.743	-570.068	-380.859	-199.585	-22.583	146.484	309.448	480.957	641.479	798.34			202.85	-9315.8	-7731.93	-6251.83	-4919.43	-3744.51	-2754.52	-1918.95	-1250	-718.994	-303.345	-29.2969
202.9	-997.925	-785.522	-568.237	-383.301	-201.416	-23.1934	145.874	313.11	477.905	640.259	799.561			202.9	-9342.04	-7726.44	-6270.14	-4923.71	-3757.93	-2742.31	-1910.4	-1248.78	-712.891	-328.369	-39.0625
202.95	-999.146	-784.912	-568.848	-381.47	-202.026	-23.8037	148.315	311.89	475.464	639.038	798.95			202.95	-9342.04	-7723.39	-6262.82	-4932.25	-3749.39	-2742.92	-1917.11	-1248.17	-714.111	-309.448	-28.0762
203	-996.704	-786.743	-570.679	-380.859	-200.195	-25.6348	144.043	313.11	479.126	639.648	802.002			203	-9326.78	-7719.73	-6268.31	-4927.98	-3746.95	-2742.92	-1926.88	-1235.96	-725.708	-321.045	-21.3623
203.05	-995.483	-784.912	-569.458	-380.249	-200.806	-25.6348	146.484	311.279	479.736	639.648	799.561			203.05	-9323.73	-7723.39	-6250	-4912.11	-3750.61	-2730.71	-1920.78	-1241.46	-723.267	-311.89	-20.752
203.1	-999.146	-784.912	-570.068	-382.69	-199.585	-25.0244	149.536	310.669	477.905	641.479	798.34			203.1	-9318.24	-7721.56	-6257.32	-4913.94	-3748.17	-2739.26	-1907.96	-1241.46	-726.929	-302.124	-38.4521
203.15	-997.925	-785.522	-568.237	-381.47	-201.416	-25.0244	146.484	311.279	479.126	639.038	799.561			203.15	-9312.74	-7715.45	-6271.36	-4927.98	-3749.39	-2756.96	-1914.06	-1253.66	-707.397	-317.993	-52.4902
203.2	-1001.59	-783.081	-566.406	-380.249	-198.975	-24.4141	148.315	313.11	477.905	640.259	798.34			203.2	-9312.13	-7719.73	-6269.53	-4915.16	-3759.77	-2731.93	-1928.1	-1254.27	-701.294	-311.89	-9.76562
203.25	-997.925	-784.302	-570.068	-382.69	-200.195	-21.9727	145.264	310.669	477.295	640.869	798.34			203.25	-9312.13	-7709.35	-6268.31	-4918.21	-3756.71	-2746.58	-1913.45	-1249.39	-720.215	-308.228	-8.54492
203.3	-996.094	-784.302	-568.848	-380.249	-198.975	-25.6348	145.264	313.721	480.957	639.038	799.561			203.3	-9332.89	-7714.84	-6252.44	-4924.93	-3743.29	-2747.8	-1912.23	-1274.41	-714.722	-333.862	-39.0625
203.35	-999.756	-782.471	-570.679	-380.859	-200.195	-23.8037	146.484	311.279	480.347	638.428	796.509			203.35	-9320.68	-7704.47	-6267.09	-4918.21	-3751.83	-2742.31	-1923.83	-1250	-708.008	-307.007	-5.49316
203.4	-998.535	-784.912	-569.458	-381.47	-203.247	-25.6348	147.095	310.669	478.516	640.259	799.561			203.4	-9318.24	-7692.87	-6271.97	-4913.94	-3776.86	-2738.04	-1900.63	-1236.57	-711.67	-337.524	-9.76562
203.45	-998.535	-784.912	-568.848	-380.249	-200.195	-24.4141	148.315	312.5	479.126	637.817	798.95			203.45	-9325.56	-7702.03	-6259.16	-4926.76	-3755.49	-2739.26	-1906.74	-1254.88	-729.37	-309.448	-38.4521
203.5	-999.146	-784.302	-569.458	-379.028	-200.195	-25.6348	145.264	313.11	478.516	639.038	798.95			203.5	-9331.05	-7711.79	-6243.9	-4929.2	-3732.91	-2741.09	-1905.52	-1226.2	-722.656	-304.565	-12.207
203.55	-997.314	-784.912	-570.068	-382.08	-198.975	-24.4141	146.484	310.059	479.126	640.259	798.95			203.55	-9335.94	-7711.18	-6248.17	-4910.28	-3755.49	-2751.46	-1913.45	-1219.48	-707.397	-342.407	-35.4004
203.6	-999.146	-784.912	-568.848	-381.47	-198.975	-23.1934	149.536	311.89	477.905	639.648	799.561			203.6	-9329.83	-7698.36	-6262.21	-4908.45	-3768.31	-2741.09	-1907.35	-1229.86	-694.58	-305.176	-25.0244
203.65	-997.925	-786.743	-570.068	-382.08	-202.026	-24.4141	146.484	310.669	479.736	639.648	797.729			203.65	-9317.63	-7707.52	-6274.41	-4919.43	-3759.77	-2737.43	-1906.13	-1229.86	-725.098	-304.565	-6.10352
203.7	-996.704	-784.912	-565.796	-380.859	-199.585	-21.9727	144.653	313.11	477.905	640.259	799.561			203.7	-9317.02	-7698.97	-6265.87	-4922.49	-3751.22	-2735.6	-1906.74	-1238.4	-725.098	-334.473	-34.1797
203.75	-998.535	-784.912	-568.848	-379.639	-203.247	-23.8037	148.315	313.11	479.736	639.038	797.119			203.75	-9307.25	-7705.69	-6253.05	-4921.26	-3757.93	-2730.71	-1896.36	-1235.96	-694.58	-296.631	-15.8691
203.8	-996.704	-783.081	-571.289	-380.859	-199.585	-29.2969	145.874	311.89	479.126	639.648	800.171			203.8	-9295.04	-7694.7	-6240.23	-4921.26	-3742.68	-2736.21	-1915.28	-1243.9	-715.942	-285.645	-26.2451
203.85	-1002.2	-784.912	-568.237	-382.08	-200.806	-23.8037	146.484	311.279	479.736	639.038	799.561			203.85	-9280.4	-7700.2	-6238.4	-4928.59	-3757.93	-2754.52	-1918.95	-1245.73	-712.28	-295.41	-28.6865
203.9	-999.146	-783.691	-569.458	-381.47	-203.857	-24.4141	147.705	308.838	477.295	639.038	798.34			203.9	-9282.23	-7702.03	-6255.49	-4923.71	-3759.77	-2750.85	-1899.41	-1233.52	-713.501	-290.527	-23.1934
203.95	-999.146	-783.691	-569.458	-382.08	-200.195	-25.0244	145.874	312.5	478.516	639.648	798.95			203.95	-9291.99	-7702.64	-6267.09	-4909.06	-3753.66	-2742.31	-1904.3	-1264.65	-730.591	-317.993	-22.583
204	-998.535	-785.522	-569.458	-381.47	-201.416	-25.6348	147.705	311.89	479.126	639.038	799.561			204	-9291.38	-7704.47	-6265.87	-4933.47	-3743.9	-2731.32	-1910.4	-1252.44	-719.604	-321.655	-28.0762
204.05	-998.535	-784.302	-569.458	-381.47	-198.975	-23.8037	147.095	307.617	477.905	640.869	798.95			204.05	-9301.76	-7696.53	-6270.75	-4915.77	-3733.52	-2728.27	-1911.01	-1218.26	-715.332	-317.993	-9.15527
204.1	-1000.37	-784.302	-568.848	-382.69	-202.026	-25.6348	148.315	312.5	478.516	639.648	798.34			204.1	-9326.78	-7695.31	-6271.36	-4914.55	-3759.77	-2747.19	-1919.56	-1264.65	-722.046	-314.941	-21.9727
204.15	-997.314	-787.354	-569.458	-380.859	-201.416	-22.583	148.926	311.89	479.736	638.428	796.509			204.15	-9318.85	-7695.92	-6258.54	-4928.59	-3751.22	-2749.02	-1906.13	-1236.57	-704.956	-310.669	-7.32422
204.2	-997.925	-785.522	-571.289	-382.69	-199.585	-23.8037	146.484	310.669	477.295	640.869	797.729			204.2	-9295.04	-7713.01	-6260.38	-4929.2	-3730.47	-2730.1	-1928.71	-1219.48	-715.942	-317.383	-15.8691
204.25	-999.146	-783.691	-568.237	-383.301	-199.585	-24.4141	146.484	312.5	479.736	639.038	798.34			204.25	-9310.3	-7702.03	-6276.25	-4932.86	-3753.66	-2724.61	-1908.57	-1279.3	-723.267	-332.031	-21.9727
204.3	-997.925	-783.691	-571.899	-379.639	-200.195	-25.0244	148.315	310.669	477.295	640.869	800.171			204.3	-9316.41	-7691.04	-6272.58	-4922.49	-3746.34	-2736.21	-1890.26	-1253.05	-711.67	-324.097	-23.8037
204.35	-999.756	-781.86	-569.458	-383.301	-200.806	-23.8037	145.264	310.059	478.516	640.259	797.729			204.35	-9311.52	-7717.29	-6253.05	-4942.63	-3758.54	-2752.69	-1933.59	-1238.4	-720.215	-332.031	-33.5693
204.4	-996.704	-784.912	-568.237	-378.418	-202.026	-24.4141	147.705	313.11	479.736	640.869	800.781			204.4	-9323.12	-7719.73	-6251.83	-4938.96	-3753.05	-2731.32	-1912.23	-1256.71	-720.215	-335.693	-34.79
204.45	-999.756	-784.912	-570.068	-380.249	-200.806	-26.2451	147.705	311.89	477.905	639.038	798.95			204.45	-9312.13	-7708.13	-6263.43	-4907.23	-3736.57	-2748.41	-1892.7	-1233.52	-706.177	-319.214	-18.9209
204.5	-998.535	-786.743	-570.068	-383.911	-199.585	-25.6348	144.653	311.89	479.126	639.648	797.729			204.5	-9328.61	-7706.91	-6281.74	-4906.62	-3757.93	-2762.45	-1929.93	-1240.23	-705.566	-320.435	-13.4277
204.55	-997.314	-784.302	-568.237	-381.47	-200.195	-22.583	147.705	309.448	477.905	639.038	799.561			204.55	-9334.11	-7709.35	-6265.26	-4904.79	-3753.66	-2716.67	-1898.8	-1262.82	-704.346	-319.824	-25.6348
204.6	-998.535	-786.133	-570.068	-381.47	-200.806	-23.1934	147.705	311.89	475.464	639.038	797.119			204.6	-9332.28	-7708.74	-6275.02	-4912.72	-3746.34	-2730.1	-1897.58	-1242.68	-698.853	-325.317	-19.5312
204.65	-996.094	-783.081	-571.289	-382.08	-199.585	-24.4141	145.264	311.89	479.736	640.869	799.561			204.65	-9332.28	-7698.97	-6264.65	-4923.71	-3742.68	-2767.33	-1921.39	-1247.56	-692.749	-319.824	-39.6729
204.7	-996.704	-784.302	-566.406	-380.859	-200.195	-23.8037	148.315	310.059	478.516	638.428	799.561			204.7	-9329.22	-7702.64	-6243.9	-4925.54	-3737.18	-2721.56	-1904.91	-1241.46	-706.787	-326.538	-48.2178
204.75	-997.925	-784.912	-568.848	-382.69	-199.585	-24.4141	145.874	310.059	475.464	640.259	799.561			204.75	-9316.41	-7703.86	-6224.98	-4924.32	-3775.02	-2741.09	-1903.08	-1238.4	-729.37	-332.031	-29.9072
204.8	-998.535	-784.912	-568.237	-381.47	-200.806	-24.4141	146.484	311.89	480.347	640.259	799.561			204.8	-9304.2	-7717.9	-6228.03	-4916.99	-3733.52	-2753.3	-1912.23	-1250.61	-726.929	-313.721	-22.583
204.85	-996.704	-784.302	-567.017	-380.859	-200.806	-24.4141	147.705	312.5	477.905	636.597	798.95			204.85	-9298.1	-7706.3	-6268.92	-4907.23	-3726.2	-2733.15	-1906.74	-1246.34	-731.812	-324.097	-26.2451
204.9	-997.314	-784.912	-567.627	-383.301	-200.806	-25.6348	145.264	311.89	479.126	640.259	799.561			204.9	-9312.13	-7714.23	-6250.61	-4920.65	-3765.87	-2741.09	-1925.05	-1235.35	-733.643	-320.435	-14.0381
204.95	-997.925	-783.691	-568.848	-382.08	-200.806	-26.2451	147.095	310.669	479.736	639.648	797.729			204.95	-9305.42	-7722.78	-6251.83	-4943.85	-3729.25	-2736.82	-1914.67	-1235.96	-706.787	-317.993	-18.9209
205	-996.704	-784.302	-567.627	-380.249	-199.585	-24.4141	147.095	312.5	479.126	640.869	798.34			205	-9327.39	-7697.75	-6264.65	-4931.03	-3746.95	-2734.99	-1908.57	-1224.37	-717.163	-341.797	-20.752
205.05	-1000.98	-783.691	-568.237	-381.47	-200.806	-24.4141	145.874	313.721	476.685	640.259	795.898			205.05	-9337.16	-7690.43	-6253.66	-4894.41	-3775.63	-2756.96	-1910.4	-1239.62	-718.384	-321.045	-31.7383
205.1	-997.314	-784.302	-570.679	-378.418	-200.195	-25.6348	146.484	312.5	478.516	638.428	795.898			205.1	-9322.51	-7705.69	-6259.77	-4915.77	-3740.84	-2732.54	-1919.56	-1234.74	-715.942	-325.928	-26.8555
205.15	-996.094	-783.691	-567.627	-382.08	-197.754	-23.1934	145.874	311.279	478.516	640.259	800.171			205.15	-9326.17	-7713.62	-6257.32	-4946.9	-3739.01	-2737.43	-1903.08	-1250.61	-722.656	-327.759	-23.8037
205.2	-998.535	-784.912	-568.848	-382.69	-202.026	-23.8037	147.705	311.279	475.464	640.869	798.34			205.2	-9348.75	-7700.81	-6253.66	-4919.43	-3757.32	-2740.48	-1908.57	-1259.77	-726.318	-303.955	-23.8037
205.25	-996.094	-785.522	-568.237	-380.859	-200.806	-23.8037	148.926	311.89	480.957	640.259	800.171			205.25	-9333.5	-7708.74	-6276.86	-4919.43	-3748.17	-2730.1	-1906.13	-1246.34	-724.487	-301.514	-29.9072
205.3	-999.146	-784.912	-570.679	-379.639	-200.195	-25.6348	145.874	313.11	474.243	637.207	800.171			205.3	-9299.93	-7707.52	-6260.38	-4934.69	-3750	-2747.8	-1904.91	-1246.95	-710.449	-321.045	-21.9727
205.35	-997.314	-783.081	-569.458	-380.859	-202.026	-23.1934	145.264	311.89	480.957	641.479	797.729			205.35	-9303.59	-7714.23	-6246.95	-4915.77	-3736.57	-2744.14	-1926.27	-1246.95	-706.787	-310.059	-15.8691
205.4	-996.094	-784.302	-570.068	-382.08	-202.026	-24.4141	146.484	310.059	477.295	642.7	798.95			205.4	-9310.91	-7723.39	-6286.62	-4916.38	-3742.68	-2744.14	-1917.72	-1236.57	-708.008	-325.317	-29.9072
205.45	-999.146	-786.743	-570.068	-383.301	-199.585	-23.8037	145.874	313.11	477.905	640.869	800.171			205.45	-9328.61	-7720.95	-6279.3	-4936.52	-3765.87	-2753.91	-1907.96	-1246.34	-716.553	-322.266	-23.8037
205.5	-999.146	-786.743	-568.237	-380.249	-201.416	-24.4141	147.095	310.669	474.243	640.259	796.509			205.5	-9313.35	-7703.25	-6249.39	-4920.65	-3751.83	-2739.87	-1916.5	-1256.71	-705.566	-316.772	-20.752
205.55	-997.314	-786.743	-570.679	-381.47	-198.364	-24.4141	146.484	311.89	481.567	637.817	800.171			205.55	-9315.19	-7734.38	-6257.93	-4923.1	-3749.39	-2746.58	-1911.62	-1238.4	-717.773	-313.11	-24.4141
205.6	-997.925	-784.302	-568.848	-380.859	-200.195	-25.6348	145.264	313.11	481.567	638.428	798.34			205.6	-9317.02	-7712.4	-6248.78	-4916.99	-3746.95	-2745.36	-1903.69	-1238.4	-725.708	-319.824	-15.2588
205.65	-997.314	-784.912	-568.237	-382.08	-199.585	-22.583	148.926	311.89	478.516	637.817	797.119			205.65	-9296.88	-7690.43	-6262.21	-4914.55	-3740.84	-2732.54	-1906.74	-1232.3	-715.942	-308.228	-14.6484
205.7	-999.146	-785.522	-569.458	-381.47	-197.754	-23.1934	146.484	305.176	478.516	640.259	799.561			205.7	-9305.42	-7722.17	-6267.7	-4919.43	-3755.49	-2745.36	-1907.35	-1240.23	-701.904	-322.266	-24.4141
205.75	-999.146	-784.912	-568.848	-381.47	-200.806	-25.6348	148.926	316.772	477.905	639.648	800.171			205.75	-9311.52	-7701.42	-6259.16	-4936.52	-3760.99	-2735.6	-1914.67	-1232.3	-709.839	-330.811	-1.2207
205.8	-996.704	-784.302	-569.458	-381.47	-200.806	-25.0244	145.264	313.721	478.516	637.207	797.729			205.8	-9313.35	-7695.92	-6271.97	-4924.93	-3747.56	-2744.14	-1914.06	-1230.47	-725.708	-313.11	-24.4141
205.85	-999.146	-783.081	-571.289	-382.69	-200.806	-25.0244	145.874	308.838	480.957	639.648	797.729			205.85	-9318.85	-7715.45	-6263.43	-4918.21	-3746.95	-2741.7	-1912.23	-1265.26	-731.201	-321.045	-28.0762
205.9	-998.535	-784.302	-567.017	-382.08	-200.195	-24.4141	145.264	310.059	480.347	640.869	798.95			205.9	-9307.25	-7696.53	-6249.39	-4923.1	-3733.52	-2740.48	-1909.18	-1240.23	-715.942	-319.824	-14.6484
205.95	-998.535	-784.912	-570.679	-379.639	-198.975	-23.1934	145.874	311.89	477.905	640.869	800.171			205.95	-9295.04	-7706.3	-6251.22	-4914.55	-3750.61	-2739.87	-1904.3	-1228.03	-708.008	-314.941	-20.1416
[truncated: 10,064 more rows]

## Sheet: Figure 1 Supp 1b
Figure 1 Supplement 1 b
SLC26A6 Symmetrical Chloride Trace														SLC26A6 Chloride/Bicarbonate Trace
	Voltage														Voltage
[truncated: 8,018 more rows]

## Sheet: Figure 1 Supp 1d
Figure 1 Supplement 1 d
		Lucigenin	Normalised:	Mock
[truncated: 301 more rows]
[truncated: 113 more columns]

## Sheet: Fig 1 Supp 1e
Figure 1 Supplement 1 e			Lucigenin	Normalised Mock Subtracted:	SLC26A6
[truncated: 301 more rows]

[truncated: 4 more sheets: Fig 1 Supp 1f, Fig 1 Supp 1g, Fig1 Supp 1h, Fig1 Supp 1I]
